# Supplementary material for: Identification of Novel Coloboma Candidate Genes through Conserved Gene Expression Analyses across Four Vertebrate Species
Source: Biomolecules. 2023 Feb 4;13(2):293. doi: 10.3390/biom13020293 (PMC9953556; doi:10.3390/biom13020293)
Supplement: Supplementary file 1 [file biomolecules-13-00293-s001.zip]

Archive with 2 entries (2 files):
- biomolecules-2146911-supplementaryfigures.pdf
- biomolecules-2146911-table S1.xlsx
