# Supplementary material for: Identification of Novel Coloboma Candidate Genes through Conserved Gene Expression Analyses across Four Vertebrate Species
Source: Biomolecules. 2023 Feb 4;13(2):293. doi: 10.3390/biom13020293 (PMC9953556; doi:10.3390/biom13020293)
Supplement: Supplementary file 1 [file biomolecules-13-00293-s001.zip › biomolecules-2146911-table S1.xlsx]

## Sheet: HH.St30 FissureVDorsal DESeq2
	ensembl_gene_id	baseMean	log2FoldChange	lfcSE	stat	pvalue	padj	external_gene_name	chromosome_name	start_position	end_position	description
553	ENSGALG00000015147	14892.6	-7.55364	0.221569	-34.0916	9.81321e-255	1.58228e-250	ALDH1A1	Z	35905444	35958334	aldehyde dehydrogenase 1 family member A1 [Source:NCBI gene;Acc:395264]
845	ENSGALG00000033365	14091	5.26991	0.1743	30.2347	8.29142e-201	6.68454e-197	ALDH1A3	10	17875706	17910716	aldehyde dehydrogenase 1 family member A3 [Source:NCBI gene;Acc:395389]
149	ENSGALG00000004569	4097	-3.7266	0.138592	-26.889	2.95228e-159	1.58675e-155	UNC5B	6	12473957	12503037	unc-5 netrin receptor B [Source:NCBI gene;Acc:423716]
290	ENSGALG00000008253	1529.25	-8.10028	0.303702	-26.6718	1.00053e-156	4.03315e-153	TBX5	15	12598201	12638563	T-box 5 [Source:NCBI gene;Acc:373988]
904	ENSGALG00000036043	2077.46	-4.03242	0.153291	-26.3057	1.65078e-152	5.32342e-149	TBX3	15	12495131	12505106	T-box 3 [Source:NCBI gene;Acc:374202]
760	ENSGALG00000029175	2544.84	-3.38173	0.134508	-25.1414	1.75382e-139	4.7131e-136	EFNB2	1	142513096	142555148	ephrin B2 [Source:NCBI gene;Acc:395625]
338	ENSGALG00000009415	8248.66	6.02924	0.243696	24.7408	3.89029e-135	8.96102e-132	SMOC1	5	27925918	28047170	SPARC related modular calcium binding 1 [Source:NCBI gene;Acc:768688]
463	ENSGALG00000012470	751.662	-7.06882	0.288374	-24.5127	1.08232e-132	2.18142e-129	LYPD6	7	34907319	34912403	LY6/PLAUR domain containing 6 [Source:NCBI gene;Acc:771649]
869	ENSGALG00000034297	2208.78	-2.27447	0.104443	-21.7771	3.82617e-105	6.8548e-102	TBX2	19	7778745	7786908	T-box 2 [Source:NCBI gene;Acc:373990]
1019	ENSGALG00000040993	5378.42	-1.75176	0.0910577	-19.2379	1.78165e-82	2.87273e-79	BAMBI	2	15314201	15318325	BMP and activin membrane bound inhibitor [Source:NCBI gene;Acc:428413]
285	ENSGALG00000008072	9746.94	4.0066	0.209886	19.0894	3.09377e-81	4.5349e-78	CHRDL1	4	13511411	13553410	chordin like 1 [Source:NCBI gene;Acc:373985]
330	ENSGALG00000009261	778.286	9.07257	0.494568	18.3444	3.65768e-75	4.9147e-72	VAX1	6	30033928	30037380	ventral anterior homeobox 1 [Source:NCBI gene;Acc:395582]
158	ENSGALG00000004741	3914.65	1.5662	0.0857205	18.271	1.40771e-74	1.74599e-71	EPHB2	21	5956010	6053651	EPH receptor B2 [Source:NCBI gene;Acc:396513]
907	ENSGALG00000036258	636.695	2.09175	0.119778	17.4637	2.71019e-68	3.12137e-65	PCDH8	1	167019707	167023223	protocadherin 8 [Source:NCBI gene;Acc:428065]
244	ENSGALG00000007000	4643.06	-1.82275	0.111531	-16.343	4.87798e-60	5.2435e-57	NR2F2	10	16265424	16276853	nuclear receptor subfamily 2 group F member 2 [Source:NCBI gene;Acc:386585]
401	ENSGALG00000010983	228.252	4.52969	0.277414	16.3283	6.21079e-60	6.25892e-57	NPY	2	31464055	31472130	neuropeptide Y [Source:NCBI gene;Acc:396464]
194	ENSGALG00000005689	335.488	7.11209	0.445734	15.9559	2.59149e-57	2.45795e-54	PAX2	6	17930807	18009556	paired box 2 [Source:NCBI gene;Acc:395574]
786	ENSGALG00000030276	1049.39	1.77822	0.120412	14.7678	2.36355e-49	2.11722e-46	SHTN1	6	29935052	29990736	shootin 1 [Source:NCBI gene;Acc:423919]
1178	ENSGALG00000051966	1316.29	8.4924	0.587207	14.4624	2.09477e-47	1.77769e-44		6	30048734	30052909
1011	ENSGALG00000040432	214.966	2.78047	0.196837	14.1257	2.63643e-45	2.12549e-42	PAPPA2	8	7158790	7231728	pappalysin 2 [Source:NCBI gene;Acc:429071]
701	ENSGALG00000026146	304.156	2.50781	0.17998	13.9338	3.94897e-44	3.03205e-41	CRLF1	28	3979727	3985653	cytokine receptor like factor 1 [Source:NCBI gene;Acc:100858730]
14	ENSGALG00000000678	1841.61	2.9925	0.215514	13.8855	7.76036e-44	5.68764e-41	CITED4	23	1506533	1508755	Cbp/p300 interacting transactivator with Glu/Asp rich carboxy-terminal domain 4 [Source:NCBI gene;Acc:395465]
388	ENSGALG00000010722	730.364	2.0712	0.153647	13.4802	2.04534e-41	1.43387e-38		2	26619867	26630325	Schwann cell-specific EGF-like repeat autocrine factor [Source:NCBI gene;Acc:395159]
452	ENSGALG00000012216	625.149	2.62182	0.201433	13.0159	9.94209e-39	6.67943e-36	BMPR1B	4	58350823	58586570	bone morphogenetic protein receptor type 1B [Source:NCBI gene;Acc:396030]
1114	ENSGALG00000046747	185.339	2.98337	0.231755	12.8729	6.39319e-38	4.12335e-35		5	27919541	27925011
683	ENSGALG00000023626	5414.13	9.59182	0.779868	12.2993	9.13754e-35	5.66668e-32	NTN1	18	2045332	2093589	netrin 1 [Source:NCBI gene;Acc:396389]
226	ENSGALG00000006565	979.783	1.92403	0.157647	12.2047	2.93415e-34	1.75223e-31		15	8663295	8688492	gamma-glutamyltransferase 2 [Source:NCBI gene;Acc:416945]
153	ENSGALG00000004631	295.62	2.19542	0.180775	12.1445	6.13356e-34	3.53206e-31	DRAXIN	21	5646905	5658909	dorsal inhibitory axon guidance protein [Source:NCBI gene;Acc:419492]
1081	ENSGALG00000043035	18951.4	1.89442	0.159637	11.867	1.7559e-32	9.76282e-30	SHISA2	1	178373699	178377553	shisa family member 2 [Source:NCBI gene;Acc:395162]
1139	ENSGALG00000049007	385.843	-1.71787	0.146703	-11.7098	1.13542e-31	6.1025e-29		19	7786929	7793982
914	ENSGALG00000036551	83.7705	-5.17598	0.44677	-11.5853	4.89003e-31	2.54345e-28		19	7761737	7767886
1164	ENSGALG00000050984	400.415	-2.05666	0.178304	-11.5346	8.82931e-31	4.44887e-28		Z	58561598	58573327	uncharacterized LOC112530550 [Source:NCBI gene;Acc:112530550]
761	ENSGALG00000029197	1059.87	-1.29395	0.11234	-11.5181	1.06934e-30	5.22487e-28	KIRREL3	24	484288	720481	kin of IRRE like 3 (Drosophila) [Source:NCBI gene;Acc:419719]
302	ENSGALG00000008602	416.572	3.2166	0.28306	11.3637	6.34263e-30	3.0079e-27	SLC39A12	2	19370281	19404271	solute carrier family 39 member 12 [Source:NCBI gene;Acc:420514]
582	ENSGALG00000015768	1072.74	1.2793	0.116621	10.9697	5.34526e-28	2.46248e-25	ANKRD6	3	75547294	75651254	ankyrin repeat domain 6 [Source:NCBI gene;Acc:421813]
924	ENSGALG00000037082	1715.37	-2.32284	0.212443	-10.934	7.93112e-28	3.55226e-25	ASCL1	1	55066348	55068233	achaete-scute family bHLH transcription factor 1 [Source:NCBI gene;Acc:386573]
702	ENSGALG00000026167	175.188	1.98116	0.182025	10.884	1.37378e-27	5.98673e-25	PIK3R5	18	1984539	2033615	phosphoinositide-3-kinase regulatory subunit 5 [Source:NCBI gene;Acc:417319]
650	ENSGALG00000017405	1177.2	1.99608	0.183914	10.8533	1.92276e-27	8.15858e-25	NPR3	Z	10035819	10086725	natriuretic peptide receptor 3 [Source:NCBI gene;Acc:431663]
593	ENSGALG00000015910	1645.47	1.9064	0.178026	10.7085	9.28304e-27	3.83794e-24	CD109	3	81366477	81446191	CD109 molecule [Source:NCBI gene;Acc:421862]
900	ENSGALG00000035901	116.44	-6.7913	0.639314	-10.6228	2.33473e-26	9.41128e-24	GDF6	2	126678752	126686707	growth differentiation factor 6 [Source:NCBI gene;Acc:107052761]
884	ENSGALG00000034967	615.355	-1.32019	0.126849	-10.4076	2.28913e-25	9.00244e-23	GDPD5	1	196720426	196844343	glycerophosphodiester phosphodiesterase domain containing 5 [Source:NCBI gene;Acc:419070]
79	ENSGALG00000002708	1660.26	1.50256	0.145745	10.3095	6.38364e-25	2.45071e-22	LINGO1	10	3212741	3290778	leucine rich repeat and Ig domain containing 1 [Source:HGNC Symbol;Acc:HGNC:21205]
889	ENSGALG00000035099	21424.9	1.67208	0.164361	10.1732	2.61119e-24	9.79137e-22	LRRN1	12	18676313	18693042	leucine rich repeat neuronal 1 [Source:NCBI gene;Acc:771599]
562	ENSGALG00000015284	530.447	1.45821	0.143693	10.1481	3.37892e-24	1.23822e-21	RGMB	Z	51422920	51434686	repulsive guidance molecule family member b [Source:NCBI gene;Acc:427277]
166	ENSGALG00000005024	1717.3	1.32718	0.131106	10.123	4.37012e-24	1.56586e-21		12	5546824	5591184	EF-hand and coiled-coil domain containing 1 [Source:NCBI gene;Acc:415972]
85	ENSGALG00000002783	423.637	1.21944	0.120902	10.0862	6.35918e-24	2.22903e-21	SLC43A2	19	5454360	5480180	solute carrier family 43 member 2 [Source:NCBI gene;Acc:417557]
777	ENSGALG00000030065	10257.3	1.27059	0.126963	10.0076	1.4115e-23	4.84233e-21	TENM3	4	40053454	40498128	teneurin transmembrane protein 3 [Source:NCBI gene;Acc:422557]
673	ENSGALG00000021589	368.967	2.03706	0.204104	9.9805	1.85523e-23	6.23203e-21		19	5615835	5617148
910	ENSGALG00000036364	228.917	1.49281	0.151582	9.84818	6.97952e-23	2.29669e-20	FOXG1	5	33738911	33740749	forkhead box G1 [Source:NCBI gene;Acc:396110]
524	ENSGALG00000014668	165.736	-2.40835	0.245003	-9.8299	8.37033e-23	2.69926e-20	MCTP1	Z	57735038	57998974	multiple C2 and transmembrane domain containing 1 [Source:NCBI gene;Acc:427113]
1159	ENSGALG00000050290	3379.69	8.92887	0.910341	9.80827	1.03727e-22	3.2794e-20		6	30040688	30047048
1213	ENSGALG00000053943	102.684	2.2898	0.234051	9.78336	1.32735e-22	4.1158e-20		12	18583991	18594609
235	ENSGALG00000006792	337.228	-1.64601	0.168435	-9.77241	1.47885e-22	4.49906e-20	VSTM2L	20	10415519	10422917	V-set and transmembrane domain containing 2 like [Source:NCBI gene;Acc:419297]
212	ENSGALG00000006172	620.033	1.93867	0.199045	9.73984	2.03874e-22	6.08752e-20	ABCC8	5	12070315	12134884	ATP binding cassette subfamily C member 8 [Source:NCBI gene;Acc:423072]
865	ENSGALG00000034109	429.263	1.55565	0.161558	9.62905	6.02856e-22	1.73579e-19	GRIA3	4	15743145	15884846	glutamate ionotropic receptor AMPA type subunit 3 [Source:NCBI gene;Acc:396138]
872	ENSGALG00000034453	3016.55	-1.21649	0.126334	-9.62909	6.02607e-22	1.73579e-19	SAMD11	21	2922203	2982448	sterile alpha motif domain containing 11 [Source:NCBI gene;Acc:419434]
750	ENSGALG00000028815	79.8957	2.51702	0.263986	9.53468	1.50347e-21	4.25298e-19		24	6293151	6302449	von Willebrand factor A domain containing 5A [Source:NCBI gene;Acc:431270]
1101	ENSGALG00000045469	190.322	2.02794	0.213148	9.51426	1.83018e-21	5.08791e-19	BCAN	25	2658942	2671332	brevican [Source:NCBI gene;Acc:425976]
788	ENSGALG00000030546	800.105	1.6164	0.17004	9.50597	1.98185e-21	5.41615e-19	CLEC19A	14	8815486	8821411	C-type lectin domain family 19 member A [Source:NCBI gene;Acc:771758]
572	ENSGALG00000015403	1624.21	-1.19393	0.126031	-9.47328	2.71191e-21	7.28779e-19	EPHA3	1	90418011	90635463	EPH receptor A3 [Source:NCBI gene;Acc:396402]
827	ENSGALG00000032545	70.8756	3.58608	0.382361	9.37879	6.67366e-21	1.76404e-18	NKX6-1	4	46797201	46798328	NK6 homeobox 1 [Source:NCBI gene;Acc:395752]
499	ENSGALG00000013747	123.917	2.54871	0.271896	9.37387	6.99202e-21	1.81838e-18	TAGAP	3	52304980	52312768	T-cell activation RhoGTPase activating protein [Source:NCBI gene;Acc:421662]
994	ENSGALG00000039872	2911.82	0.827589	0.0887525	9.32468	1.11319e-20	2.84907e-18	PDLIM4	13	17488920	17519533	PDZ and LIM domain 4 [Source:NCBI gene;Acc:395643]
972	ENSGALG00000038848	319.44	-1.82438	0.196418	-9.28824	1.56857e-20	3.95182e-18	MSX2	13	10514513	10519859	msh homeobox 2 [Source:NCBI gene;Acc:395245]
198	ENSGALG00000005843	950.16	1.05982	0.115014	9.21475	3.12012e-20	7.73982e-18	EEF1A2	20	9001254	9014412	eukaryotic translation elongation factor 1 alpha 2 [Source:NCBI gene;Acc:419244]
1121	ENSGALG00000047357	209.885	2.58112	0.281448	9.17087	4.69211e-20	1.1463e-17		3	32320854	32331686
913	ENSGALG00000036539	6654.42	-1.21751	0.135002	-9.01846	1.90758e-19	4.59071e-17	EFNB1	4	1025394	1070879	ephrin B1 [Source:NCBI gene;Acc:395896]
1201	ENSGALG00000053260	42.5332	4.1685	0.470397	8.86166	7.88314e-19	1.86923e-16		10	17833531	17846832
1080	ENSGALG00000043033	212.971	-1.46525	0.165901	-8.8321	1.02732e-18	2.40066e-16	EYA1	2	116925618	117074063	EYA transcriptional coactivator and phosphatase 1 [Source:NCBI gene;Acc:395718]
12	ENSGALG00000000584	2062.84	1.2651	0.144186	8.77409	1.72289e-18	3.96856e-16		26	380663	408134	protein tyrosine phosphatase, receptor type, V, pseudogene [Source:NCBI gene;Acc:421174]
617	ENSGALG00000016725	42.6329	4.06521	0.464016	8.76094	1.93634e-18	4.3974e-16	OPN5	3	110092843	110116096	opsin 5 [Source:NCBI gene;Acc:428670]
622	ENSGALG00000016810	275.298	1.24455	0.14314	8.69466	3.47881e-18	7.7906e-16	SH3RF3	1	138070166	138156158	SH3 domain containing ring finger 3 [Source:NCBI gene;Acc:418731]
515	ENSGALG00000014337	286.58	-1.4152	0.163882	-8.63549	5.84761e-18	1.2916e-15	NWD2	4	69914094	69961970	NACHT and WD repeat domain containing 2 [Source:NCBI gene;Acc:428789]
457	ENSGALG00000012298	414.148	-1.79632	0.208054	-8.63393	5.92792e-18	1.29165e-15	SLC39A8	4	60731764	60752199	solute carrier family 39 member 8 [Source:NCBI gene;Acc:430411]
2	ENSGALG00000000112	186.746	1.65704	0.192359	8.61433	7.0349e-18	1.51241e-15	PLP1	4	1997678	2003292	proteolipid protein 1 [Source:NCBI gene;Acc:396214]
292	ENSGALG00000008274	948.295	1.2112	0.140934	8.59406	8.39482e-18	1.78103e-15	CRBN	12	18513762	18525154	cereblon [Source:NCBI gene;Acc:416106]
190	ENSGALG00000005502	222.774	2.29666	0.268092	8.56669	1.06506e-17	2.23025e-15	KCNG4	11	16658649	16675822	potassium voltage-gated channel modifier subfamily G member 4 [Source:NCBI gene;Acc:395901]
665	ENSGALG00000020984	164.069	-1.78542	0.20952	-8.52149	1.5752e-17	3.25621e-15	FAM163A	8	6487371	6488568	family with sequence similarity 163, member A [Source:NCBI gene;Acc:771080]
892	ENSGALG00000035317	6303.35	-0.94225	0.112494	-8.37598	5.47684e-17	1.11783e-14	ID3	23	2367262	2369164	inhibitor of DNA binding 3, HLH protein [Source:NCBI gene;Acc:395281]
1153	ENSGALG00000049980	254.762	2.27486	0.272593	8.34524	7.1067e-17	1.43236e-14		12	18530843	18542373
163	ENSGALG00000004936	205.174	2.28619	0.274102	8.34066	7.38766e-17	1.4706e-14		4	2009676	2016606	glycine receptor alpha 4 [Source:NCBI gene;Acc:769706]
749	ENSGALG00000028759	263.967	-1.34851	0.162506	-8.29821	1.05692e-16	2.07826e-14	LYPD6B	7	34863519	34870762	LY6/PLAUR domain containing 6B [Source:NCBI gene;Acc:424310]
787	ENSGALG00000030417	79.2411	2.12819	0.256745	8.28913	1.1408e-16	2.21617e-14	PDC	8	10796013	10815223	phosducin [Source:NCBI gene;Acc:429078]
353	ENSGALG00000009689	383.5	-1.46212	0.176953	-8.26278	1.42321e-16	2.73189e-14	PON1	2	23853489	23867206	paraoxonase 1 [Source:NCBI gene;Acc:395830]
246	ENSGALG00000007048	683.918	-1.16684	0.141867	-8.22484	1.95449e-16	3.70755e-14	SYNM	10	17303559	17324081	synemin [Source:NCBI gene;Acc:395599]
583	ENSGALG00000015795	136.528	2.40085	0.292079	8.21986	2.03735e-16	3.8198e-14	ADAMTS5	1	104379620	104419315	ADAM metallopeptidase with thrombospondin type 1 motif 5 [Source:NCBI gene;Acc:427971]
1023	ENSGALG00000041101	967.236	1.88466	0.229848	8.19958	2.41231e-16	4.47081e-14	GALNT6	33	5048685	5068444	polypeptide N-acetylgalactosaminyltransferase 6 [Source:NCBI gene;Acc:429501]
626	ENSGALG00000016875	271.075	2.22304	0.27141	8.1907	2.59719e-16	4.70902e-14	CLYBL	1	145752924	145888554	citrate lyase beta like [Source:NCBI gene;Acc:418775]
784	ENSGALG00000030250	192.239	-2.21873	0.270888	-8.1906	2.59925e-16	4.70902e-14	SV2B	10	14650564	14672563	synaptic vesicle glycoprotein 2B [Source:NCBI gene;Acc:427508]
283	ENSGALG00000008006	299.195	1.86107	0.227932	8.16503	3.21358e-16	5.69403e-14	CAPN6	4	13332487	13379286	calpain 6 [Source:NCBI gene;Acc:422341]
301	ENSGALG00000008537	3809.63	1.15823	0.141844	8.16552	3.20049e-16	5.69403e-14	EPHB3	9	16119700	16130843	EPH receptor B3 [Source:NCBI gene;Acc:396179]
1172	ENSGALG00000051538	49.3873	3.9239	0.48077	8.1617	3.3034e-16	5.78957e-14		4	60068450	60070516
469	ENSGALG00000012577	404.12	-1.06281	0.130416	-8.14938	3.658e-16	6.34211e-14	FRMD3	Z	39821677	39963817	FERM domain containing 3 [Source:NCBI gene;Acc:427452]
505	ENSGALG00000013956	1353.41	-1.73974	0.21388	-8.1342	4.14653e-16	7.11263e-14	MYB	3	55778483	55804513	MYB proto-oncogene, transcription factor [Source:NCBI gene;Acc:396244]
954	ENSGALG00000038022	211.05	1.74438	0.214512	8.13188	4.22677e-16	7.17394e-14	COL22A1	2	144555101	144755284	collagen type XXII alpha 1 chain [Source:NCBI gene;Acc:420315]
990	ENSGALG00000039698	90.4241	-2.8787	0.355397	-8.09995	5.49801e-16	9.23436e-14	DRD1	13	10742348	10745744	dopamine receptor D1 [Source:NCBI gene;Acc:427633]
694	ENSGALG00000025822	7791.28	1.48752	0.18381	8.09271	5.83532e-16	9.69986e-14	CYP1B1	3	32039527	32044728	cytochrome P450 family 1 subfamily B member 1 [Source:NCBI gene;Acc:421466]
221	ENSGALG00000006409	3210.85	-0.740458	0.0922191	-8.02934	9.79996e-16	1.61239e-13	PODXL	1	3688056	3728758	podocalyxin like [Source:NCBI gene;Acc:395755]
1231	ENSGALG00000054998	35.5278	3.79013	0.472282	8.02514	1.0141e-15	1.65166e-13		4	60065472	60068429
713	ENSGALG00000026736	978.555	1.57069	0.197095	7.96921	1.59691e-15	2.57485e-13	OGN	12	3834014	3844075	osteoglycin [Source:NCBI gene;Acc:374039]
249	ENSGALG00000007115	820.07	0.821793	0.104436	7.8689	3.57761e-15	5.71143e-13	ASB7	10	17780255	17808686	ankyrin repeat and SOCS box containing 7 [Source:NCBI gene;Acc:415518]
1040	ENSGALG00000041693	92.8201	1.77595	0.227059	7.82151	5.21933e-15	8.25064e-13		18	8972420	8974651
948	ENSGALG00000037773	1469.57	-1.06486	0.136883	-7.77935	7.29007e-15	1.14121e-12	ST3GAL1	2	142083463	142108042	ST3 beta-galactoside alpha-2,3-sialyltransferase 1 [Source:NCBI gene;Acc:396140]
237	ENSGALG00000006864	616.696	1.49843	0.193293	7.7521	9.03822e-15	1.40127e-12		8	16434266	16549728	collagen type XXIV alpha 1 chain [Source:NCBI gene;Acc:424526]
276	ENSGALG00000007819	1390.06	0.735424	0.0949243	7.74748	9.37358e-15	1.43942e-12	PDZRN3	12	17007247	17127236	PDZ domain containing ring finger 3 [Source:NCBI gene;Acc:416099]
446	ENSGALG00000012020	1024.2	1.03498	0.133708	7.74056	9.89768e-15	1.50557e-12	KIAA1549L	5	7054297	7162808	KIAA1549-like [Source:NCBI gene;Acc:421598]
180	ENSGALG00000005319	273.711	1.33005	0.171878	7.73833	1.00735e-14	1.51799e-12	CDH8	11	12824211	12973016	cadherin 8 [Source:NCBI gene;Acc:427553]
628	ENSGALG00000016912	590.49	1.36377	0.1771	7.70057	1.35458e-14	2.02233e-12	EDNRB	1	155290926	155305744	endothelin receptor type B [Source:NCBI gene;Acc:408082]
306	ENSGALG00000008716	5367.07	1.87347	0.243578	7.69146	1.45467e-14	2.15185e-12	FLRT3	3	4684844	4686787	fibronectin leucine rich transmembrane protein 3 [Source:NCBI gene;Acc:428552]
956	ENSGALG00000038087	362.867	-1.90158	0.250142	-7.60199	2.91615e-14	4.27455e-12	CACNG3	14	7139995	7157615	calcium voltage-gated channel auxiliary subunit gamma 3 [Source:NCBI gene;Acc:395378]
944	ENSGALG00000037626	98.785	1.81702	0.239122	7.59871	2.99092e-14	4.34465e-12	KCNQ3	2	141407537	141592762	potassium voltage-gated channel subfamily Q member 3 [Source:NCBI gene;Acc:420325]
217	ENSGALG00000006300	12009.8	-2.0221	0.266249	-7.59479	3.08294e-14	4.43833e-12	LDHA	5	12754029	12780561	lactate dehydrogenase A [Source:NCBI gene;Acc:396221]
888	ENSGALG00000035016	6886.23	-1.0857	0.143523	-7.5646	3.89061e-14	5.55153e-12	ID2	3	95853920	95856597	inhibitor of DNA binding 2, HLH protein [Source:NCBI gene;Acc:395852]
332	ENSGALG00000009302	659.914	1.32599	0.175488	7.55602	4.15603e-14	5.87823e-12	EMX2	6	30231251	30236803	empty spiracles homeobox 2 [Source:NCBI gene;Acc:423923]
823	ENSGALG00000032415	342.105	-2.83114	0.375002	-7.54966	4.36401e-14	6.11873e-12	SEZ6L	15	7396827	7423399	seizure related 6 homolog like [Source:NCBI gene;Acc:416906]
965	ENSGALG00000038504	1170.27	0.931362	0.123479	7.54266	4.60481e-14	6.40068e-12	MID1	1	125930064	126095986	midline 1 [Source:NCBI gene;Acc:373920]
1073	ENSGALG00000042686	63.0888	2.1262	0.283083	7.51088	5.87318e-14	8.09395e-12	FOXD3	8	28132665	28133855	forkhead box D3 [Source:NCBI gene;Acc:395794]
142	ENSGALG00000004418	89.0621	1.62252	0.216117	7.5076	6.0223e-14	8.22912e-12	SSTR2	18	8969030	8971311	somatostatin receptor 2 [Source:NCBI gene;Acc:395305]
747	ENSGALG00000028520	51614.3	0.944959	0.125987	7.50048	6.35859e-14	8.61562e-12	CST3	3	15683584	15685913	cystatin C [Source:NCBI gene;Acc:396497]
1167	ENSGALG00000051113	52.187	3.25202	0.435037	7.47529	7.70363e-14	1.03511e-11		8	4762252	4767869
1215	ENSGALG00000054167	63.1372	-2.46355	0.330517	-7.45364	9.08016e-14	1.20999e-11		5	55797431	55918382
601	ENSGALG00000016185	689.022	-0.788031	0.106266	-7.41566	1.21021e-13	1.59946e-11	SLC37A1	1	110776509	110811358	solute carrier family 37 member 1 [Source:NCBI gene;Acc:418537]
49	ENSGALG00000001956	6065.57	1.25576	0.17092	7.34708	2.02591e-13	2.65575e-11	OLFML3	26	3801282	3803089	olfactomedin like 3 [Source:NCBI gene;Acc:419882]
239	ENSGALG00000006886	796.799	-0.743166	0.101354	-7.33238	2.26099e-13	2.94002e-11	DACH2	4	8277517	8541470	dachshund family transcription factor 2 [Source:NCBI gene;Acc:395576]
873	ENSGALG00000034500	406.341	1.53195	0.209592	7.30923	2.68669e-13	3.46561e-11	CIDEA	2	97261548	97270754	cell death-inducing DFFA-like effector a [Source:NCBI gene;Acc:768659]
744	ENSGALG00000028376	1834.34	-2.34917	0.322214	-7.29073	3.08274e-13	3.94493e-11	FGF19	5	17813609	17818546	fibroblast growth factor 19 [Source:NCBI gene;Acc:395394]
373	ENSGALG00000010119	519.06	1.19359	0.164127	7.27239	3.53188e-13	4.48409e-11	CDKL2	4	34029543	34062799	cyclin dependent kinase like 2 [Source:NCBI gene;Acc:428736]
111	ENSGALG00000003424	121.288	1.68727	0.233835	7.21564	5.3681e-13	6.70971e-11	LMX1A	8	5540636	5563972	LIM homeobox transcription factor 1, alpha [Source:NCBI gene;Acc:777133]
604	ENSGALG00000016293	651.065	1.4051	0.194704	7.2166	5.33052e-13	6.70971e-11	BMP5	3	87360676	87415579	bone morphogenetic protein 5 [Source:NCBI gene;Acc:396053]
859	ENSGALG00000033966	4632.37	1.24471	0.172919	7.19823	6.09984e-13	7.56568e-11	TENM4	1	193461898	193803700	teneurin transmembrane protein 4 [Source:NCBI gene;Acc:395406]
213	ENSGALG00000006192	593.945	1.17024	0.162801	7.1882	6.56515e-13	8.08065e-11	USH1C	5	12148432	12193954	USH1 protein network component harmonin [Source:NCBI gene;Acc:423073]
192	ENSGALG00000005553	376.571	0.89875	0.125156	7.18104	6.91825e-13	8.45075e-11	NLGN3	4	2322335	2351352	neuroligin 3 [Source:NCBI gene;Acc:770104]
286	ENSGALG00000008080	1370.38	-1.79867	0.251436	-7.15359	8.45368e-13	1.02487e-10	C1QTNF4	5	22998387	23015965	C1q and tumor necrosis factor related protein 4 [Source:NCBI gene;Acc:428863]
440	ENSGALG00000011859	2254.78	-1.57923	0.221063	-7.1438	9.07875e-13	1.09243e-10	GBE	1	49156263	49172880	eye-globin [Source:NCBI gene;Acc:417972]
16	ENSGALG00000000703	2436.75	-1.10729	0.155424	-7.12428	1.04623e-12	1.24959e-10	SLC45A3	26	2224414	2246628	solute carrier family 45 member 3 [Source:NCBI gene;Acc:771751]
780	ENSGALG00000030140	69.0272	2.0683	0.291756	7.08914	1.34946e-12	1.59991e-10	CCDC3	1	7161428	7200482	coiled-coil domain containing 3 [Source:NCBI gene;Acc:769832]
479	ENSGALG00000012941	274.11	-2.42063	0.343606	-7.04478	1.85754e-12	2.18621e-10		2	73025298	73384586	cadherin 12 [Source:NCBI gene;Acc:420912]
222	ENSGALG00000006425	4696.1	1.82252	0.25958	7.02104	2.20216e-12	2.57301e-10	SLC6A6	12	11318269	11407020	solute carrier family 6 member 6 [Source:NCBI gene;Acc:416041]
533	ENSGALG00000014877	510.824	-1.206	0.171888	-7.01619	2.28007e-12	2.64488e-10	EMB	Z	14736634	14761209	embigin [Source:NCBI gene;Acc:395242]
795	ENSGALG00000030836	513.189	-1.47622	0.211085	-6.99349	2.6813e-12	3.08809e-10	PSD2	13	1823948	1896054	pleckstrin and Sec7 domain containing 2 [Source:NCBI gene;Acc:427605]
938	ENSGALG00000037506	1427.23	0.855079	0.122417	6.98495	2.84955e-12	3.2586e-10	SIPA1L2	3	39259121	39362915	signal induced proliferation associated 1 like 2 [Source:NCBI gene;Acc:421523]
254	ENSGALG00000007284	1392.68	0.953284	0.137377	6.93917	3.94412e-12	4.47852e-10	SYP	12	13810284	13889941	synaptophysin [Source:NCBI gene;Acc:396359]
682	ENSGALG00000023601	150.607	-1.72425	0.250647	-6.87921	6.0187e-12	6.7864e-10		3	13885030	13898284	D-beta-hydroxybutyrate dehydrogenase, mitochondrial-like [Source:NCBI gene;Acc:101748254]
197	ENSGALG00000005801	414.514	0.935705	0.136237	6.86819	6.50219e-12	7.28064e-10	CHRNA4	20	8870865	8890329	cholinergic receptor nicotinic alpha 4 subunit [Source:NCBI gene;Acc:395606]
825	ENSGALG00000032453	501.636	-1.94188	0.282867	-6.86501	6.64877e-12	7.39343e-10	FABP9	2	121340221	121344668	fatty acid binding protein 9 [Source:NCBI gene;Acc:420198]
1107	ENSGALG00000046281	44.987	2.38485	0.348611	6.841	7.86424e-12	8.68514e-10		Z	58871330	58879351
697	ENSGALG00000025898	818.182	-0.88654	0.130296	-6.80405	1.01715e-11	1.11568e-09	SMAD6	10	19113380	19141564	SMAD family member 6 [Source:NCBI gene;Acc:374096]
399	ENSGALG00000010857	4552.15	-0.679412	0.10041	-6.76637	1.32052e-11	1.43178e-09	DAB1	8	26201306	26289893	DAB1, reelin adaptor protein [Source:NCBI gene;Acc:374083]
1048	ENSGALG00000041808	199.544	-1.59746	0.236099	-6.76609	1.32309e-11	1.43178e-09	ANO1	5	17981909	18053418	anoctamin 1 [Source:NCBI gene;Acc:423144]
999	ENSGALG00000040038	38.8043	2.93514	0.435026	6.74703	1.50898e-11	1.62206e-09	MLC1	1	20257352	20275372	megalencephalic leukoencephalopathy with subcortical cysts 1 [Source:NCBI gene;Acc:417737]
1170	ENSGALG00000051278	385.524	1.02033	0.151427	6.73808	1.60491e-11	1.71375e-09		28	1327174	1332430
174	ENSGALG00000005180	5126.92	0.735869	0.109589	6.71478	1.88347e-11	1.99797e-09		8	11693571	11741165
1174	ENSGALG00000051660	44.0029	2.09207	0.312163	6.70185	2.05794e-11	2.16877e-09		4	91286263	91300812	V-type proton ATPase subunit B, kidney isoform-like [Source:NCBI gene;Acc:107049680]
492	ENSGALG00000013427	1279.18	-0.602427	0.0900277	-6.69157	2.20794e-11	2.31174e-09	SORBS2	4	61098758	61239973	sorbin and SH3 domain containing 2 [Source:NCBI gene;Acc:422719]
1206	ENSGALG00000053552	3201.47	-0.785456	0.117783	-6.66867	2.58137e-11	2.6853e-09	IER5L	17	5837944	5838933	immediate early response 5 like [Source:NCBI gene;Acc:107052203]
232	ENSGALG00000006715	3099.78	0.811788	0.122331	6.63601	3.22298e-11	3.32081e-09	OAF	24	3862361	3873263	out at first homolog [Source:NCBI gene;Acc:395161]
979	ENSGALG00000039145	412.837	-0.846573	0.127582	-6.63553	3.23348e-11	3.32081e-09	CA8	2	112701443	112753254	carbonic anhydrase 8 [Source:NCBI gene;Acc:421139]
772	ENSGALG00000029766	6938.89	0.680893	0.102812	6.62271	3.52663e-11	3.59894e-09	ITGB5	7	27871850	27912771	integrin subunit beta 5 [Source:NCBI gene;Acc:395142]
70	ENSGALG00000002461	598.409	0.758139	0.114564	6.61762	3.6503e-11	3.70173e-09		15	3014915	3017600
314	ENSGALG00000008926	841.954	0.743637	0.112836	6.59044	4.38539e-11	4.41938e-09	CADPS2	1	22670291	22971425	calcium dependent secretion activator 2 [Source:NCBI gene;Acc:417756]
1141	ENSGALG00000049127	41.1041	-2.33538	0.354464	-6.58849	4.44316e-11	4.44978e-09		1	49456525	49460831
940	ENSGALG00000037525	718.745	0.820318	0.124754	6.57548	4.8495e-11	4.82675e-09	FGFRL1	4	85064209	85229240	fibroblast growth factor receptor-like 1 [Source:NCBI gene;Acc:395107]
860	ENSGALG00000033971	532.504	0.956206	0.145616	6.56663	5.14668e-11	5.09111e-09		28	1324567	1326492	TLE family member 2, transcriptional corepressor [Source:HGNC Symbol;Acc:HGNC:11838]
44	ENSGALG00000001733	2821.49	0.755595	0.1153	6.5533	5.62795e-11	5.4997e-09	LRIG2	26	3637430	3652647	leucine rich repeats and immunoglobulin like domains 2 [Source:NCBI gene;Acc:100857856]
819	ENSGALG00000032184	685.266	-1.35244	0.206371	-6.55342	5.62351e-11	5.4997e-09	CSPG5	2	900452	906269	chondroitin sulfate proteoglycan 5 [Source:NCBI gene;Acc:395466]
443	ENSGALG00000011970	154.917	1.49744	0.228743	6.54637	5.89537e-11	5.72632e-09	CHADL	1	49754389	49758184	chondroadherin-like [Source:NCBI gene;Acc:417998]
567	ENSGALG00000015346	352.601	1.05211	0.160943	6.53716	6.2699e-11	6.05365e-09	NFKBIZ	1	86521572	86537922	NFKB inhibitor zeta [Source:NCBI gene;Acc:418404]
762	ENSGALG00000029270	173.665	-1.60435	0.245694	-6.52988	6.58204e-11	6.31719e-09	GATA3	1	4968059	4987014	GATA binding protein 3 [Source:NCBI gene;Acc:419106]
488	ENSGALG00000013239	13358.7	0.706314	0.108226	6.52629	6.74209e-11	6.43252e-09		25	2647908	2649620
1084	ENSGALG00000043139	1118.13	0.714649	0.109569	6.52239	6.91941e-11	6.56286e-09	SYT7	5	351861	366567	synaptotagmin VII [Source:NCBI gene;Acc:101748423]
936	ENSGALG00000037479	1085.42	0.802577	0.123445	6.50151	7.95175e-11	7.4979e-09	IGSF21	21	51064	84269	immunoglobin superfamily member 21 [Source:NCBI gene;Acc:419359]
390	ENSGALG00000010744	1215.59	-0.631285	0.0972568	-6.49091	8.53199e-11	7.99824e-09	GALNT7	4	43216401	43284221	polypeptide N-acetylgalactosaminyltransferase 7 [Source:NCBI gene;Acc:422561]
327	ENSGALG00000009179	5298.52	-0.595465	0.0917587	-6.48946	8.61424e-11	8.02867e-09	TNFSF10	9	19447018	19455676	tumor necrosis factor superfamily member 10 [Source:NCBI gene;Acc:378894]
1177	ENSGALG00000051962	24.9862	4.40861	0.686473	6.42211	1.34396e-10	1.2454e-08		1	904386	908911
1175	ENSGALG00000051689	213.073	2.31352	0.36045	6.41842	1.37699e-10	1.26872e-08		12	18575555	18578849
316	ENSGALG00000008980	63.8208	2.1322	0.332595	6.41082	1.44744e-10	1.32605e-08	VWA2	6	28685715	28701120	von Willebrand factor A domain containing 2 [Source:NCBI gene;Acc:423907]
1115	ENSGALG00000046817	1252.22	1.0107	0.157809	6.40459	1.50777e-10	1.37352e-08		8	11602708	11637021
478	ENSGALG00000012932	599.096	-0.781438	0.122061	-6.40205	1.53307e-10	1.38872e-08	FGD4	1	58965081	59072088	FYVE, RhoGEF and PH domain containing 4 [Source:NCBI gene;Acc:107049013]
742	ENSGALG00000028140	186.8	1.21939	0.190734	6.39313	1.6252e-10	1.46395e-08	CNTFR	Z	8134527	8304301	ciliary neurotrophic factor receptor [Source:NCBI gene;Acc:395885]
1039	ENSGALG00000041680	441.633	-1.04045	0.163434	-6.36616	1.93818e-10	1.73617e-08	KCNT2	8	3084537	3190916	potassium sodium-activated channel subfamily T member 2 [Source:NCBI gene;Acc:429058]
886	ENSGALG00000034973	3961.81	0.952374	0.150138	6.34334	2.24839e-10	2.00293e-08	FZD7	7	11682384	11685456	frizzled class receptor 7 [Source:NCBI gene;Acc:374060]
588	ENSGALG00000015846	318.492	0.935626	0.147525	6.34215	2.26576e-10	2.00732e-08	SNAP91	3	77640791	77711585	synaptosome associated protein 91 [Source:NCBI gene;Acc:428635]
415	ENSGALG00000011207	692.693	0.838228	0.132521	6.32527	2.52792e-10	2.22733e-08	DUSP6	1	43322569	43326909	dual specificity phosphatase 6 [Source:NCBI gene;Acc:374272]
1208	ENSGALG00000053624	2005.43	0.701906	0.111101	6.31775	2.65407e-10	2.32577e-08		25	2645368	2658858
958	ENSGALG00000038225	781.784	1.14557	0.181413	6.31473	2.70632e-10	2.35874e-08	SEMA3E	1	9659444	9790390	semaphorin 3E [Source:NCBI gene;Acc:374089]
681	ENSGALG00000023580	491.309	1.50219	0.238176	6.30708	2.84341e-10	2.4649e-08	CLDN19	21	6385630	6391605	claudin 19 [Source:NCBI gene;Acc:769245]
600	ENSGALG00000016176	367.566	-1.55704	0.247806	-6.28328	3.315e-10	2.85834e-08	ADGRB3	3	83255916	83705954	adhesion G protein-coupled receptor B3 [Source:NCBI gene;Acc:421875]
90	ENSGALG00000002911	423.037	1.20306	0.191504	6.28218	3.33851e-10	2.8633e-08	MOXD1	3	56993933	57046070	monooxygenase DBH like 1 [Source:NCBI gene;Acc:395333]
476	ENSGALG00000012890	109.268	1.42598	0.22736	6.27192	3.56616e-10	3.02636e-08	DGKI	1	57435331	57641794	diacylglycerol kinase iota [Source:NCBI gene;Acc:418124]
36	ENSGALG00000001473	992.761	-0.590923	0.0942164	-6.27198	3.56493e-10	3.02636e-08	MIB2	21	2049102	2082157	mindbomb E3 ubiquitin protein ligase 2 [Source:NCBI gene;Acc:419408]
112	ENSGALG00000003426	192.273	-2.50873	0.400493	-6.2641	3.74975e-10	3.16549e-08	RHBDL3	18	6678071	6721351	rhomboid like 3 [Source:NCBI gene;Acc:417411]
1149	ENSGALG00000049733	64.5192	1.73743	0.278423	6.24023	4.36923e-10	3.65023e-08		5	33745774	33752621
555	ENSGALG00000015150	747.493	-1.38735	0.22231	-6.24062	4.35844e-10	3.65023e-08	RORB	Z	36554623	36687861	RAR related orphan receptor B [Source:NCBI gene;Acc:395980]
660	ENSGALG00000020249	3015.8	-0.731905	0.117845	-6.21072	5.27417e-10	4.38354e-08	RAPGEF2	4	22059886	22232141	Rap guanine nucleotide exchange factor 2 [Source:NCBI gene;Acc:422418]
712	ENSGALG00000026677	615.522	1.37117	0.220966	6.20535	5.45768e-10	4.5128e-08	F10	1	138924431	138937050	coagulation factor X [Source:NCBI gene;Acc:395876]
735	ENSGALG00000027835	1014.24	-0.805515	0.130018	-6.19542	5.81293e-10	4.78202e-08	PCBD1	6	12328156	12329964	pterin-4 alpha-carbinolamine dehydratase 1 [Source:NCBI gene;Acc:395729]
475	ENSGALG00000012885	1302.21	-0.659131	0.106459	-6.19141	5.96284e-10	4.88045e-08	BCL2	2	67837316	67924872	BCL2, apoptosis regulator [Source:NCBI gene;Acc:396282]
561	ENSGALG00000015258	10426	-0.591977	0.0958827	-6.17397	6.65949e-10	5.42311e-08	DCBLD2	1	85657472	85699919	discoidin, CUB and LCCL domain containing 2 [Source:NCBI gene;Acc:418379]
1191	ENSGALG00000052579	204.421	-2.00973	0.325694	-6.1706	6.80323e-10	5.51233e-08		Z	24759240	24760422
758	ENSGALG00000029102	3963.72	0.516734	0.0838129	6.16533	7.03359e-10	5.67048e-08	PXYLP1	9	6951131	7048776	2-phosphoxylose phosphatase 1 [Source:NCBI gene;Acc:424815]
635	ENSGALG00000017052	63.4738	1.64534	0.267479	6.15129	7.6855e-10	6.16522e-08	CCNA1	1	173950858	173956539	cyclin A1 [Source:NCBI gene;Acc:418901]
535	ENSGALG00000014903	907.174	0.907662	0.147704	6.14515	7.98877e-10	6.37677e-08	ITGA2	Z	15862431	15924311	integrin subunit alpha 2 [Source:NCBI gene;Acc:100857227]
253	ENSGALG00000007268	1044.11	0.958249	0.156072	6.13979	8.26309e-10	6.56325e-08		12	13553845	13726591	calcium dependent secretion activator [Source:NCBI gene;Acc:416075]
851	ENSGALG00000033695	196.263	1.18443	0.193209	6.1303	8.77146e-10	6.89908e-08	CYP26A1	6	21525301	21528367	cytochrome P450 family 26 subfamily A member 1 [Source:NCBI gene;Acc:408183]
62	ENSGALG00000002234	214.919	-2.46563	0.402167	-6.13085	8.74086e-10	6.89908e-08	UNC13D	18	4655895	4661873	unc-13 homolog D [Source:NCBI gene;Acc:417369]
368	ENSGALG00000009920	173.806	-2.36255	0.386293	-6.11595	9.5982e-10	7.51269e-08	COCH	5	34450679	34467653	cochlin [Source:NCBI gene;Acc:395779]
289	ENSGALG00000008185	239.172	1.14938	0.188168	6.10827	1.00717e-09	7.84523e-08	AOX1	7	11196756	11233011	aldehyde oxidase 1 [Source:NCBI gene;Acc:424071]
1099	ENSGALG00000045196	1301.41	1.18068	0.194291	6.07687	1.22548e-09	9.49981e-08	LAPTM4B	2	127225486	127287310	lysosomal protein transmembrane 4 beta [Source:NCBI gene;Acc:770893]
157	ENSGALG00000004722	389.575	1.50891	0.248954	6.06102	1.35262e-09	1.03856e-07	ASPN	12	3792114	3806886	biglycan [Source:NCBI gene;Acc:415954]
50	ENSGALG00000001968	275.446	1.46553	0.241775	6.06155	1.34814e-09	1.03856e-07	SYT6	26	3808445	3837071	synaptotagmin 6 [Source:NCBI gene;Acc:428270]
449	ENSGALG00000012156	304.653	0.820748	0.135954	6.03696	1.57041e-09	1.20006e-07	DPP10	7	29190336	29372124	dipeptidyl peptidase like 10 [Source:NCBI gene;Acc:424280]
228	ENSGALG00000006588	1670.76	0.659667	0.109306	6.03505	1.58914e-09	1.20865e-07		15	8693398	8706692	leucine rich repeat containing 75B [Source:NCBI gene;Acc:769750]
949	ENSGALG00000037812	1292.63	1.04042	0.173533	5.99552	2.02834e-09	1.53544e-07	USP43	18	2202453	2210330	ubiquitin specific peptidase 43 [Source:NCBI gene;Acc:101751148]
844	ENSGALG00000033304	1558.83	-1.25365	0.209423	-5.98621	2.14786e-09	1.61832e-07	MYBL1	2	115139370	115162145	MYB proto-oncogene like 1 [Source:NCBI gene;Acc:396158]
718	ENSGALG00000026983	196.282	1.40799	0.235563	5.97715	2.27079e-09	1.70299e-07	CHRD	9	16088106	16096383	chordin [Source:NCBI gene;Acc:395828]
361	ENSGALG00000009825	4022.3	-0.638865	0.107007	-5.97033	2.36777e-09	1.7675e-07	SRGAP1	1	33560543	33701007	SLIT-ROBO Rho GTPase activating protein 1 [Source:NCBI gene;Acc:417821]
594	ENSGALG00000015970	44355.8	1.2435	0.208934	5.95165	2.65456e-09	1.97245e-07	COL9A1	3	82821169	82887349	collagen type IX alpha 1 chain [Source:NCBI gene;Acc:771873]
429	ENSGALG00000011544	38.2454	-2.16976	0.36495	-5.94536	2.75848e-09	2.04026e-07	BCL2L14	1	71628882	71641293	BCL2 like 14 [Source:NCBI gene;Acc:419096]
809	ENSGALG00000031450	735.581	1.26161	0.212635	5.93321	2.97065e-09	2.18716e-07	MYO7A	1	194597369	194675601	myosin VIIA [Source:NCBI gene;Acc:419085]
776	ENSGALG00000030030	258.226	-1.89144	0.31931	-5.92353	3.15103e-09	2.30942e-07	RSPO2	2	132071594	132172629	R-spondin 2 [Source:NCBI gene;Acc:420271]
952	ENSGALG00000037901	4304.09	0.996631	0.168293	5.922	3.18042e-09	2.32041e-07	EFEMP1	3	269054	321343	EGF containing fibulin like extracellular matrix protein 1 [Source:NCBI gene;Acc:428543]
291	ENSGALG00000008262	1437.08	1.35788	0.229526	5.91604	3.29791e-09	2.39529e-07	RASGRF1	10	20370328	20388562	Ras protein specific guanine nucleotide releasing factor 1 [Source:NCBI gene;Acc:415578]
664	ENSGALG00000020876	97.8119	1.67832	0.284189	5.90563	3.51299e-09	2.54006e-07	AOX2	7	11237134	11279715	aldehyde oxidase 2 [Source:NCBI gene;Acc:424072]
658	ENSGALG00000019842	449.914	-2.15768	0.366015	-5.89505	3.74568e-09	2.69622e-07	TFAP2D	3	108267469	108317357	transcription factor AP-2 delta [Source:NCBI gene;Acc:771525]
1195	ENSGALG00000052924	82.9909	2.21488	0.375986	5.89087	3.84167e-09	2.75303e-07	DPF1	25	654753	670528	D4, zinc and double PHD fingers family 1 [Source:NCBI gene;Acc:395352]
1068	ENSGALG00000042411	292.713	-1.22814	0.20864	-5.8864	3.94704e-09	2.81602e-07	GASK1B	4	21769983	21785966	family with sequence similarity 198 member B [Source:NCBI gene;Acc:422413]
126	ENSGALG00000003866	112.922	-1.61834	0.275202	-5.88056	4.08882e-09	2.90432e-07	FIBCD1	17	6343648	6354483	ficolin 3 [Source:NCBI gene;Acc:427762]
1126	ENSGALG00000047664	2168.93	-0.635326	0.108163	-5.8738	4.25908e-09	3.01199e-07		3	57662249	57685326
962	ENSGALG00000038433	121.11	1.30558	0.22246	5.86882	4.38904e-09	3.09034e-07	SPON2	4	84851297	84898911	spondin 2 [Source:NCBI gene;Acc:422905]
127	ENSGALG00000003879	1343.39	-0.57325	0.0978681	-5.85737	4.70242e-09	3.2966e-07	MFSD2A	23	5688384	5696791	major facilitator superfamily domain containing 2A [Source:NCBI gene;Acc:419679]
699	ENSGALG00000025977	2281.33	-0.836641	0.142927	-5.8536	4.81037e-09	3.35768e-07	GADD45A	8	29041359	29042869	growth arrest and DNA damage inducible alpha [Source:NCBI gene;Acc:693255]
377	ENSGALG00000010166	474.447	0.710992	0.121495	5.85202	4.85646e-09	3.37524e-07	VLDLR	Z	26557518	26572225	very low density lipoprotein receptor [Source:NCBI gene;Acc:396154]
18	ENSGALG00000000720	135.702	1.24534	0.213246	5.83993	5.22233e-09	3.61394e-07		23	1516302	1523141	guanylate binding protein 1 [Source:NCBI gene;Acc:419563]
1091	ENSGALG00000043662	3003.45	-1.06139	0.181957	-5.83322	5.43683e-09	3.73036e-07	NDRG4	11	352125	367971	NDRG family member 4 [Source:NCBI gene;Acc:768618]
575	ENSGALG00000015519	698.155	-1.14458	0.19621	-5.83346	5.42909e-09	3.73036e-07	ROBO2	1	98288159	98697579	roundabout guidance receptor 2 [Source:NCBI gene;Acc:395291]
675	ENSGALG00000022702	40.7121	-3.59384	0.617488	-5.82011	5.88106e-09	4.01806e-07	CHRNA10	1	197033435	197037036	cholinergic receptor, nicotinic, alpha 10 (neuronal) [Source:NCBI gene;Acc:430628]
1025	ENSGALG00000041184	31.5931	-3.17891	0.547027	-5.81126	6.20058e-09	4.21848e-07	NETO1	2	92477284	92544228	neuropilin and tolloid like 1 [Source:NCBI gene;Acc:421018]
508	ENSGALG00000014071	1082.76	0.741045	0.12794	5.79214	6.94949e-09	4.70813e-07	ITPR2	1	67659344	67921693	inositol 1,4,5-trisphosphate receptor type 2 [Source:NCBI gene;Acc:418212]
92	ENSGALG00000003014	160.554	1.29451	0.224255	5.77249	7.81082e-09	5.26953e-07	CHRNA3	10	4073313	4080153	cholinergic receptor nicotinic alpha 3 subunit [Source:NCBI gene;Acc:386578]
716	ENSGALG00000026853	87.7128	-2.4123	0.420408	-5.738	9.58001e-09	6.43617e-07	FGF3	5	17872481	17877619	fibroblast growth factor 3 [Source:NCBI gene;Acc:396267]
1062	ENSGALG00000042275	1166.65	0.790903	0.138115	5.72642	1.02572e-08	6.86251e-07		28	1315392	1323490	transducin-like enhancer protein 1-like [Source:NCBI gene;Acc:100857637]
1056	ENSGALG00000042134	195.388	1.09745	0.191716	5.72436	1.03822e-08	6.91747e-07	PIEZO2	2	97729887	98023150	piezo type mechanosensitive ion channel component 2 [Source:NCBI gene;Acc:421052]
195	ENSGALG00000005752	404.628	0.960441	0.167984	5.71745	1.08133e-08	7.17507e-07	ABCA4	8	14062866	14135100	ATP binding cassette subfamily A member 4 [Source:NCBI gene;Acc:424490]
927	ENSGALG00000037200	883.208	0.926593	0.162385	5.70614	1.1557e-08	7.63708e-07		3	5066010	5424543	MACRO domain containing 2 [Source:NCBI gene;Acc:421259]
1017	ENSGALG00000040954	920.431	-0.803605	0.141752	-5.66908	1.43565e-08	9.44831e-07	GPR37	1	21985328	21998153	G protein-coupled receptor 37 [Source:NCBI gene;Acc:417748]
34	ENSGALG00000001434	299.997	-1.26546	0.223412	-5.66427	1.47655e-08	9.678e-07	STOM	17	8723126	8733376	stomatin [Source:NCBI gene;Acc:417118]
458	ENSGALG00000012304	1377.26	-0.626767	0.111025	-5.64527	1.64924e-08	1.07662e-06	NFKB1	4	60786295	60843850	nuclear factor kappa B subunit 1 [Source:NCBI gene;Acc:396033]
1010	ENSGALG00000040418	200.022	-1.09763	0.194557	-5.6417	1.6838e-08	1.09474e-06	DGAT2	1	196969914	196986048	diacylglycerol O-acyltransferase 2 [Source:NCBI gene;Acc:421309]
1211	ENSGALG00000053764	301.518	-0.758589	0.13485	-5.62542	1.85055e-08	1.19832e-06	CYYR1	1	104196793	104251356	cysteine and tyrosine rich 1 [Source:NCBI gene;Acc:770067]
666	ENSGALG00000021031	1688.92	0.546665	0.0972453	5.6215	1.89301e-08	1.22092e-06	CXCR7	7	5066256	5071201	chemokine (C-X-C motif) receptor 7 [Source:NCBI gene;Acc:428997]
350	ENSGALG00000009628	344.873	0.823363	0.14669	5.61294	1.98914e-08	1.2778e-06		4	11383388	11412143	potassium channel tetramerization domain containing 12 [Source:NCBI gene;Acc:425504]
579	ENSGALG00000015624	4844.18	1.01422	0.180734	5.61166	2.004e-08	1.28224e-06	VCAN	Z	62855240	62961099	versican [Source:NCBI gene;Acc:395565]
631	ENSGALG00000016981	32.3443	-2.56713	0.457625	-5.60967	2.02713e-08	1.29192e-06	SPERT	1	169183530	169188007	spermatid associated [Source:NCBI gene;Acc:418848]
846	ENSGALG00000033407	94.8373	1.38256	0.246535	5.60796	2.04726e-08	1.2996e-06	BRINP3	8	8616647	8821232	BMP/retinoic acid inducible neural specific 3 [Source:NCBI gene;Acc:429077]
357	ENSGALG00000009722	1260.14	-1.1064	0.197512	-5.60168	2.1228e-08	1.34228e-06	DYNC1I1	2	23942102	24123388	dynein cytoplasmic 1 intermediate chain 1 [Source:NCBI gene;Acc:420571]
1030	ENSGALG00000041404	55.621	1.53856	0.275206	5.59058	2.26312e-08	1.42541e-06	SALL3	2	56919289	56938680	spalt like transcription factor 3 [Source:NCBI gene;Acc:395359]
563	ENSGALG00000015305	4181.73	-0.682328	0.123054	-5.54493	2.94069e-08	1.84497e-06	NR2E1	3	67490385	67505356	nuclear receptor subfamily 2 group E member 1 [Source:NCBI gene;Acc:396082]
720	ENSGALG00000027069	1300.46	1.06887	0.193207	5.53224	3.1616e-08	1.96825e-06	TSC22D4	4	1786951	1794312	TSC22 domain family member 4 [Source:NCBI gene;Acc:768091]
82	ENSGALG00000002742	910.296	0.884605	0.159892	5.53253	3.15646e-08	1.96825e-06	TMEM132B	15	4562927	4746811	transmembrane protein 132B [Source:NCBI gene;Acc:416810]
951	ENSGALG00000037869	655.073	0.842207	0.152669	5.51654	3.45745e-08	2.14415e-06		25	3351408	3362735	atrial natriuretic peptide receptor 1-like [Source:NCBI gene;Acc:107055115]
52	ENSGALG00000002003	982.113	0.642335	0.11656	5.51074	3.57327e-08	2.19956e-06	BMPR1A	6	3229366	3305485	bone morphogenetic protein receptor type 1A [Source:NCBI gene;Acc:396308]
1194	ENSGALG00000052763	1995.04	-0.631686	0.114629	-5.5107	3.57409e-08	2.19956e-06	BTG2	26	5122814	5126845	BTG anti-proliferation factor 2 [Source:NCBI gene;Acc:419932]
613	ENSGALG00000016504	2140.13	0.677713	0.123707	5.47838	4.29249e-08	2.63164e-06	ITSN2	3	104214249	104270106	intersectin 2 [Source:NCBI gene;Acc:421979]
1049	ENSGALG00000041826	765.372	1.6044	0.293487	5.46668	4.58553e-08	2.79008e-06	S100A6	25	3308021	3309315	S100 calcium binding protein A6 [Source:NCBI gene;Acc:373951]
596	ENSGALG00000016017	125.1	1.07043	0.195789	5.46725	4.5706e-08	2.79008e-06	SLC4A11	4	88865896	88993479	solute carrier family 4 member 11 [Source:NCBI gene;Acc:422943]
995	ENSGALG00000039935	140.187	1.27233	0.232835	5.46454	4.64116e-08	2.81331e-06	PDE1C	2	48126705	48416766	phosphodiesterase 1C [Source:NCBI gene;Acc:420752]
307	ENSGALG00000008733	230.67	-0.999491	0.183051	-5.46019	4.75627e-08	2.87229e-06	LPAR3	8	16810670	16822126	lysophosphatidic acid receptor 3 [Source:NCBI gene;Acc:771215]
1112	ENSGALG00000046616	1889.01	-1.27215	0.233206	-5.45504	4.89605e-08	2.94567e-06	CHGB	3	16985845	16997906	chromogranin B [Source:NCBI gene;Acc:421312]
637	ENSGALG00000017136	89.4649	1.41013	0.258671	5.45143	4.99675e-08	2.99508e-06	GJB6	1	180268523	180278083	gap junction protein beta 6 [Source:NCBI gene;Acc:395771]
364	ENSGALG00000009865	765.888	-0.639087	0.117414	-5.44302	5.2384e-08	3.1283e-06	RNF150	4	29771882	29886214	ring finger protein 150 [Source:NCBI gene;Acc:100858072]
685	ENSGALG00000023847	2246.78	-1.32977	0.244408	-5.44079	5.30446e-08	3.15606e-06		27	7466900	7475380	huntingtin associated protein 1 [Source:NCBI gene;Acc:100857812]
143	ENSGALG00000004448	86.6158	1.2605	0.231765	5.43868	5.36779e-08	3.17034e-06	BRINP2	8	7100994	7106165	BMP/retinoic acid inducible neural specific 2 [Source:NCBI gene;Acc:424433]
950	ENSGALG00000037851	458.32	-1.68088	0.309054	-5.43882	5.36361e-08	3.17034e-06	KK34	13	17430079	17432050	interleukin-like [Source:NCBI gene;Acc:407087]
450	ENSGALG00000012177	721.446	-0.609501	0.112296	-5.42765	5.71011e-08	3.36021e-06	NCKAP5	7	29785117	30106820	NCK associated protein 5 [Source:NCBI gene;Acc:424283]
630	ENSGALG00000016945	15133.3	1.06225	0.196222	5.41351	6.18003e-08	3.61039e-06	LECT1	1	167041408	167053133	leukocyte cell derived chemotaxin 1 [Source:NCBI gene;Acc:395600]
441	ENSGALG00000011913	478.084	-1.7733	0.327548	-5.41385	6.16831e-08	3.61039e-06	SEPTIN3	1	49443024	49454058	septin 3 [Source:NCBI gene;Acc:427899]
919	ENSGALG00000036883	92.7967	1.21247	0.224455	5.40184	6.59621e-08	3.83961e-06	MET	1	25059910	25147690	MET proto-oncogene, receptor tyrosine kinase [Source:NCBI gene;Acc:396134]
1007	ENSGALG00000040342	380.128	0.718643	0.133194	5.39547	6.83453e-08	3.96403e-06	ADAMTS1	1	104340407	104345964	ADAM metallopeptidase with thrombospondin type 1 motif 1 [Source:NCBI gene;Acc:418479]
850	ENSGALG00000033566	15.3526	-7.3205	1.36472	-5.3641	8.13548e-08	4.70167e-06		10	16352045	16377454
318	ENSGALG00000008996	109.785	-1.19086	0.222066	-5.36265	8.20082e-08	4.7225e-06	ANKEF1	3	13866589	13879079	ankyrin repeat and EF-hand domain containing 1 [Source:NCBI gene;Acc:416735]
529	ENSGALG00000014858	245.997	-1.26346	0.235849	-5.35708	8.45776e-08	4.85313e-06	ADCYAP1	2	101835010	101839411	adenylate cyclase activating polypeptide 1 [Source:NCBI gene;Acc:408251]
340	ENSGALG00000009452	409.733	0.899572	0.16831	5.34472	9.05552e-08	5.1777e-06	GALNT16	5	28252274	28309388	polypeptide N-acetylgalactosaminyltransferase 16 [Source:NCBI gene;Acc:423263]
893	ENSGALG00000035419	5149.52	0.872359	0.163298	5.34213	9.18615e-08	5.23384e-06	CDON	24	354765	382201	cell adhesion associated, oncogene regulated [Source:NCBI gene;Acc:419710]
974	ENSGALG00000038919	22.5893	-4.96806	0.932496	-5.3277	9.94658e-08	5.64714e-06	SLC32A1	20	3658590	3661843	solute carrier family 32 member 1 [Source:NCBI gene;Acc:419167]
811	ENSGALG00000031605	207.524	-1.59549	0.299749	-5.32276	1.02207e-07	5.78239e-06	POU3F1	23	3613932	3615056	POU class 3 homeobox 1 [Source:NCBI gene;Acc:430270]
247	ENSGALG00000007070	185.33	0.838723	0.157779	5.31582	1.06178e-07	5.98606e-06		14	9166630	9185734
76	ENSGALG00000002631	491.355	0.928264	0.174657	5.31479	1.06781e-07	5.99907e-06	LRRC75A	19	5234532	5284091	leucine rich repeat containing 75A [Source:NCBI gene;Acc:417550]
125	ENSGALG00000003862	850.036	-0.526656	0.0993177	-5.30274	1.14079e-07	6.38686e-06	LRRFIP1	7	4706293	4793733	LRR binding FLII interacting protein 1 [Source:NCBI gene;Acc:428996]
943	ENSGALG00000037576	2244.14	-1.62151	0.306377	-5.29253	1.20636e-07	6.73054e-06	VSX1	3	16155290	16157946	visual system homeobox 1 [Source:NCBI gene;Acc:395537]
560	ENSGALG00000015254	171.192	-2.17294	0.41065	-5.29147	1.21335e-07	6.74622e-06	ST18	2	109572158	109745154	ST18, C2H2C-type zinc finger [Source:NCBI gene;Acc:421115]
732	ENSGALG00000027702	18.7779	4.82428	0.912414	5.28738	1.24082e-07	6.87524e-06	SCN11A	2	5391945	5428473	sodium voltage-gated channel alpha subunit 11 [Source:NCBI gene;Acc:428404]
1188	ENSGALG00000052336	1044.4	0.609828	0.115517	5.27914	1.29793e-07	7.16704e-06		2	99984351	99987439
726	ENSGALG00000027213	292.145	1.03147	0.195482	5.27656	1.31631e-07	7.24374e-06	ALX1	1	41898277	41919541	ALX homeobox 1 [Source:NCBI gene;Acc:427871]
323	ENSGALG00000009067	332.023	1.03299	0.195879	5.2736	1.33775e-07	7.33671e-06	GPR50	4	17605471	17631574	G protein-coupled receptor 50 [Source:NCBI gene;Acc:396318]
641	ENSGALG00000017199	875.616	0.674307	0.127994	5.26827	1.37712e-07	7.52703e-06	MAML2	1	186248196	186456865	mastermind like transcriptional coactivator 2 [Source:NCBI gene;Acc:428088]
985	ENSGALG00000039349	499.867	1.07421	0.203972	5.26646	1.39078e-07	7.57601e-06	DISC1	3	39543722	39731527	disrupted in schizophrenia 1 [Source:NCBI gene;Acc:100859633]
1043	ENSGALG00000041736	265.161	-2.01639	0.384656	-5.24206	1.58797e-07	8.62101e-06	FSTL5	4	22803369	23067251	follistatin like 5 [Source:NCBI gene;Acc:428726]
1148	ENSGALG00000049578	37.8348	2.57777	0.492206	5.23718	1.63047e-07	8.81506e-06		5	12277325	12293994
1127	ENSGALG00000047720	486.902	0.986808	0.188441	5.23671	1.63465e-07	8.81506e-06	KLHDC7A	21	44841	47072	kelch domain containing 7A [Source:NCBI gene;Acc:428170]
1022	ENSGALG00000041083	3277.23	0.94873	0.181213	5.23544	1.64591e-07	8.84624e-06	ZIC2	1	145718083	145721881	Zic family member 2 [Source:NCBI gene;Acc:428021]
881	ENSGALG00000034889	2643.04	-0.579707	0.111091	-5.21829	1.80585e-07	9.67359e-06	OTX2	5	55982611	55988753	orthodenticle homeobox 2 [Source:NCBI gene;Acc:395191]
1012	ENSGALG00000040493	4589.29	1.29639	0.248606	5.21465	1.84169e-07	9.83291e-06	PTN	1	57668138	57738114	pleiotrophin [Source:NCBI gene;Acc:418125]
47	ENSGALG00000001892	278.244	0.811864	0.155792	5.21121	1.87617e-07	9.96385e-06	CYGB	18	4342538	4349605	cytoglobin [Source:NCBI gene;Acc:427802]
793	ENSGALG00000030781	57906.3	-0.79886	0.153303	-5.21097	1.87857e-07	9.96385e-06	CA2	2	122766240	122822370	carbonic anhydrase 2 [Source:NCBI gene;Acc:396257]
947	ENSGALG00000037769	438.83	1.65073	0.31737	5.20127	1.97935e-07	1.04639e-05	NEBL	2	18124237	18368109	nebulette [Source:NCBI gene;Acc:395148]
468	ENSGALG00000012575	3312.72	-0.633946	0.121945	-5.19862	2.00777e-07	1.05795e-05	TLE1	Z	39183808	39265774	transducin like enhancer of split 1 [Source:NCBI gene;Acc:427450]
252	ENSGALG00000007227	13219.8	-0.497322	0.0956843	-5.19753	2.01952e-07	1.06067e-05	MSI1	15	9624166	9651621	musashi RNA binding protein 1 [Source:NCBI gene;Acc:416979]
1202	ENSGALG00000053363	2804.08	0.597044	0.115255	5.18021	2.21639e-07	1.1603e-05	CTNNBIP1	21	3548173	3575670	catenin beta interacting protein 1 [Source:NCBI gene;Acc:771460]
1093	ENSGALG00000043690	1254.48	0.606966	0.117247	5.17681	2.25715e-07	1.17781e-05	ECRG4	1	136717949	136721234	chromosome 1 open reading frame, human C2orf40 [Source:NCBI gene;Acc:771055]
989	ENSGALG00000039497	348.047	0.779381	0.150812	5.16788	2.36758e-07	1.23145e-05	TFAP2E	23	4435349	4450593	transcription factor AP-2 epsilon [Source:NCBI gene;Acc:419631]
309	ENSGALG00000008763	1670.14	-0.862164	0.16698	-5.16328	2.42659e-07	1.25808e-05	SSX2IP	8	16844808	16864555	SSX family member 2 interacting protein [Source:NCBI gene;Acc:424532]
993	ENSGALG00000039863	324.715	-0.691927	0.13407	-5.16094	2.45708e-07	1.2698e-05	DDX25	19	164665	172742	DEAD-box helicase 25 [Source:NCBI gene;Acc:427073]
416	ENSGALG00000011224	2602.12	0.829294	0.160711	5.16016	2.46743e-07	1.27108e-05	SLC4A3	7	22000489	22026477	solute carrier family 4 member 3 [Source:NCBI gene;Acc:424194]
729	ENSGALG00000027355	663.544	0.780075	0.151223	5.15845	2.48996e-07	1.2786e-05	TPBG	3	78230328	78231573	trophoblast glycoprotein [Source:HGNC Symbol;Acc:HGNC:12004]
942	ENSGALG00000037545	323.598	1.36148	0.264828	5.141	2.73284e-07	1.39887e-05	GRIP2	12	11417142	11482054	glutamate receptor interacting protein 2 [Source:NCBI gene;Acc:416043]
959	ENSGALG00000038320	2064.67	0.876796	0.170844	5.13215	2.86446e-07	1.4616e-05	COLGALT2	8	8110184	8142724	collagen beta(1-O)galactosyltransferase 1 [Source:NCBI gene;Acc:424447]
214	ENSGALG00000006202	172.685	1.03393	0.201567	5.12946	2.90571e-07	1.47797e-05	SCNN1B	14	7361816	7370915	sodium channel epithelial 1 beta subunit [Source:NCBI gene;Acc:427673]
816	ENSGALG00000032022	30.9599	1.99083	0.388494	5.12448	2.98353e-07	1.51278e-05	CDH10	2	72101114	72196923	cadherin 10 [Source:NCBI gene;Acc:408049]
1230	ENSGALG00000054993	270.435	0.919489	0.179459	5.12366	2.99658e-07	1.51463e-05		Z	58591903	58606998
482	ENSGALG00000013135	13363.4	0.629627	0.123243	5.10884	3.2415e-07	1.63331e-05	GALNT1	2	83799056	83873117	polypeptide N-acetylgalactosaminyltransferase 1 [Source:NCBI gene;Acc:420955]
56	ENSGALG00000002098	191.73	1.57981	0.309773	5.09988	3.39863e-07	1.70239e-05	GRIK3	23	4000662	4069929	glutamate ionotropic receptor kainate type subunit 3 [Source:NCBI gene;Acc:419619]
978	ENSGALG00000039092	308.098	-0.923786	0.181141	-5.09982	3.3997e-07	1.70239e-05	STAC	2	45701178	45771546	SH3 and cysteine rich domain [Source:NCBI gene;Acc:428460]
696	ENSGALG00000025886	217.313	0.946492	0.186238	5.08216	3.73171e-07	1.86285e-05	SUSD3	12	7057412	7082243	sushi domain containing 3 [Source:NCBI gene;Acc:415988]
659	ENSGALG00000019987	1238.82	-0.993138	0.195493	-5.08017	3.77094e-07	1.87662e-05	LRP11	3	48355508	48368306	LDL receptor related protein 11 [Source:NCBI gene;Acc:421629]
566	ENSGALG00000015345	161.647	0.895905	0.176448	5.07744	3.82561e-07	1.89797e-05		3	68161619	68200435
438	ENSGALG00000011708	5397.95	0.922526	0.181865	5.0726	3.92427e-07	1.94095e-05	MYLK	7	27172896	27356465	myosin light chain kinase [Source:NCBI gene;Acc:396445]
670	ENSGALG00000021345	394.133	1.37349	0.270811	5.07175	3.94178e-07	1.94365e-05	B3GNT9	11	2432617	2439530	UDP-GlcNAc:betaGal beta-1,3-N-acetylglucosaminyltransferase 9 [Source:HGNC Symbol;Acc:HGNC:28714]
894	ENSGALG00000035492	1834.51	0.617415	0.12178	5.0699	3.98017e-07	1.95659e-05	ELMO1	2	46322705	46587483	engulfment and cell motility 1 [Source:NCBI gene;Acc:420735]
13	ENSGALG00000000604	1417.83	0.699507	0.138017	5.06825	4.01488e-07	1.96766e-05		23	650448	671379	Na+/K+ transporting ATPase interacting 1 [Source:NCBI gene;Acc:107049081]
738	ENSGALG00000028005	676.065	-1.08616	0.214339	-5.06752	4.03039e-07	1.96928e-05	GADD45G	Z	43742056	43743702	growth arrest and DNA damage inducible gamma [Source:NCBI gene;Acc:429929]
385	ENSGALG00000010639	44.4259	-1.80123	0.355641	-5.06476	4.08911e-07	1.99193e-05	EML5	5	43357812	43451566	echinoderm microtubule associated protein like 5 [Source:NCBI gene;Acc:423400]
791	ENSGALG00000030687	117.32	1.10242	0.217859	5.06026	4.18684e-07	2.03339e-05	LGI3	22	62899	68531	leucine rich repeat LGI family member 3 [Source:NCBI gene;Acc:107049625]
117	ENSGALG00000003589	623.741	-1.13661	0.224643	-5.05961	4.20114e-07	2.03421e-05	VTN	19	5790911	5795785	vitronectin [Source:NCBI gene;Acc:395935]
380	ENSGALG00000010316	7575.64	1.24515	0.246262	5.0562	4.27685e-07	2.05868e-05		4	34756078	34919149	Fraser extracellular matrix complex subunit 1 [Source:NCBI gene;Acc:422506]
1000	ENSGALG00000040114	699.415	-1.32729	0.262508	-5.05619	4.27721e-07	2.05868e-05	PTPRZ1	1	23044093	23176470	protein tyrosine phosphatase, receptor type Z1 [Source:NCBI gene;Acc:396403]
737	ENSGALG00000027907	4093.98	0.661728	0.130991	5.05172	4.37858e-07	2.1012e-05	NR2F1	Z	58579552	58587854	nuclear receptor subfamily 2 group F member 1 [Source:NCBI gene;Acc:100859519]
467	ENSGALG00000012559	392.138	0.632173	0.125412	5.04078	4.63636e-07	2.2183e-05	LARGE1	1	52678868	52954337	LARGE xylosyl- and glucuronyltransferase 1 [Source:NCBI gene;Acc:418062]
1218	ENSGALG00000054209	421.129	0.850878	0.168968	5.03574	4.76004e-07	2.27074e-05		17	1751744	1798640	regulator of G-protein signaling 3 [Source:NCBI gene;Acc:395110]
251	ENSGALG00000007157	186.147	1.19376	0.237584	5.02459	5.04507e-07	2.39961e-05	TENT5D	4	9484216	9496535	family with sequence similarity 46 member D [Source:NCBI gene;Acc:422282]
71	ENSGALG00000002484	2160.4	-0.731321	0.145721	-5.01864	5.20395e-07	2.4679e-05	CRYM	14	15374063	15382016	crystallin mu [Source:NCBI gene;Acc:427008]
408	ENSGALG00000011052	652.388	-0.667703	0.133199	-5.01282	5.3637e-07	2.5362e-05	SLC38A11	7	20004119	20025892	solute carrier family 38 member 11 [Source:NCBI gene;Acc:424181]
550	ENSGALG00000015109	3856.3	-0.793813	0.158515	-5.00781	5.50535e-07	2.59557e-05	TJP2	Z	34597386	34662316	tight junction protein 2 [Source:NCBI gene;Acc:395751]
170	ENSGALG00000005120	3661.15	0.792543	0.158869	4.98865	6.08022e-07	2.85824e-05	FBLN2	12	6210165	6279431	fibulin 2 [Source:NCBI gene;Acc:427583]
257	ENSGALG00000007349	36.1604	-1.82371	0.365992	-4.98292	6.26328e-07	2.93573e-05	RASL12	10	18207823	18212715	RAS like family 12 [Source:NCBI gene;Acc:415530]
196	ENSGALG00000005797	127.018	1.2181	0.244756	4.97678	6.46519e-07	3.02159e-05	COL20A1	20	8822383	8865514	collagen type XX alpha 1 chain [Source:NCBI gene;Acc:419243]
797	ENSGALG00000030944	58.5595	1.67058	0.335942	4.97283	6.59816e-07	3.07482e-05	PAX3	9	8034728	8096205	paired box 3 [Source:NCBI gene;Acc:374127]
668	ENSGALG00000021128	12884.6	0.419071	0.0843657	4.96731	6.78871e-07	3.1545e-05	FSCN1	14	4589041	4595297	fascin actin-bundling protein 1 [Source:NCBI gene;Acc:416485]
1105	ENSGALG00000046204	17.9393	2.68891	0.541823	4.9627	6.95184e-07	3.22102e-05	R3HDML	20	5447808	5451704	R3H domain containing like [Source:NCBI gene;Acc:100858089]
857	ENSGALG00000033908	295.724	-1.27384	0.256754	-4.96131	7.00197e-07	3.23495e-05	SLC10A4	4	66445833	66452314	solute carrier family 10 member 4 [Source:NCBI gene;Acc:770263]
294	ENSGALG00000008367	27503.3	0.406707	0.0820192	4.95868	7.09724e-07	3.2696e-05	MDK	5	23884634	23886637	midkine (neurite growth-promoting factor 2) [Source:NCBI gene;Acc:423196]
87	ENSGALG00000002840	386.911	0.851488	0.171744	4.9579	7.12597e-07	3.27348e-05	GRM4	26	4440323	4474302	glutamate receptor, metabotropic 4 [Source:NCBI gene;Acc:419906]
1214	ENSGALG00000054047	52.0671	-1.78808	0.360951	-4.9538	7.2777e-07	3.33368e-05		19	4406275	4410443
704	ENSGALG00000026258	1360.88	0.813131	0.164426	4.94527	7.60368e-07	3.47314e-05	MAF	11	14531508	14691257	MAF bZIP transcription factor [Source:NCBI gene;Acc:693248]
1186	ENSGALG00000052214	16.8076	-3.11577	0.630314	-4.9432	7.68489e-07	3.50031e-05		10	16310574	16313496
277	ENSGALG00000007839	28667.1	-0.664583	0.134597	-4.93757	7.91039e-07	3.59288e-05	NCAM1	24	5811385	5892244	neural cell adhesion molecule 1 [Source:NCBI gene;Acc:428253]
766	ENSGALG00000029429	7823.04	0.880046	0.178256	4.93698	7.93434e-07	3.59363e-05	TGFBI	13	15872416	15893088	transforming growth factor beta induced [Source:NCBI gene;Acc:395897]
806	ENSGALG00000031411	2492.52	0.576443	0.116776	4.93633	7.96049e-07	3.59393e-05	KCNN1	28	3455156	3460673	potassium calcium-activated channel subfamily N member 1 [Source:NCBI gene;Acc:429723]
114	ENSGALG00000003548	262.552	-1.75925	0.356423	-4.93587	7.97958e-07	3.59393e-05	BAIAP2L1	14	1552022	1586667	BAI1 associated protein 2 like 1 [Source:NCBI gene;Acc:416437]
261	ENSGALG00000007483	328.636	1.1132	0.226012	4.92539	8.41908e-07	3.77404e-05	LRIG1	12	14847918	14926384	leucine rich repeats and immunoglobulin like domains 1 [Source:NCBI gene;Acc:427592]
258	ENSGALG00000007367	3358.09	-0.732114	0.148646	-4.92523	8.42629e-07	3.77404e-05	WFIKKN2	18	10096028	10100634	WAP, follistatin/kazal, immunoglobulin, kunitz and netrin domain containing 2 [Source:NCBI gene;Acc:422097]
177	ENSGALG00000005248	910.751	-1.31598	0.268424	-4.9026	9.45764e-07	4.22424e-05	CDC14A	8	12174912	12231784	cell division cycle 14A [Source:NCBI gene;Acc:424466]
580	ENSGALG00000015683	1419.52	-0.763198	0.155941	-4.89414	9.8738e-07	4.39793e-05	GNG10	Z	66590950	66596998	G protein subunit gamma 10 [Source:NCBI gene;Acc:769603]
320	ENSGALG00000009028	1066.31	-0.469375	0.0960595	-4.8863	1.0275e-06	4.56401e-05	BTBD3	3	13189289	13199549	BTB domain containing 3 [Source:NCBI gene;Acc:427688]
11	ENSGALG00000000476	129.496	1.1447	0.234356	4.88446	1.03713e-06	4.58157e-05	LRRTM4	22	4410028	4620737	leucine rich repeat transmembrane neuronal 4 [Source:NCBI gene;Acc:419539]
275	ENSGALG00000007815	76.9499	-1.40718	0.288069	-4.88485	1.03507e-06	4.58157e-05	ANKK1	24	5775726	5783659	ankyrin repeat and kinase domain containing 1 [Source:HGNC Symbol;Acc:HGNC:21027]
879	ENSGALG00000034661	2295.83	-0.981614	0.20101	-4.8834	1.04274e-06	4.59374e-05	ID1	20	10006753	10007982	inhibitor of DNA binding 1, HLH protein [Source:NCBI gene;Acc:395282]
445	ENSGALG00000012004	396.824	0.741352	0.152173	4.87177	1.10602e-06	4.85925e-05	PRSS12	4	55019083	55052946	protease, serine 12 [Source:NCBI gene;Acc:422685]
282	ENSGALG00000007980	69.6862	-1.21702	0.249863	-4.87077	1.11165e-06	4.87073e-05	KCNG1	20	13362490	13370389	potassium voltage-gated channel modifier subfamily G member 1 [Source:NCBI gene;Acc:419347]
397	ENSGALG00000010843	191.546	0.733159	0.150769	4.86281	1.15732e-06	5.05706e-05	GPR137B	3	37893859	37919523	G protein-coupled receptor 137B [Source:NCBI gene;Acc:421511]
805	ENSGALG00000031380	616.199	0.852745	0.175688	4.85375	1.21149e-06	5.27947e-05	DENND3	2	145987868	146024793	DENN domain containing 3 [Source:NCBI gene;Acc:420309]
909	ENSGALG00000036358	39.8552	1.80495	0.372298	4.84812	1.24638e-06	5.41687e-05	LMO3	1	63351924	63412998	LIM domain only 3 [Source:NCBI gene;Acc:418179]
1137	ENSGALG00000048686	83.3377	-1.16918	0.241422	-4.84289	1.27963e-06	5.54645e-05		7	14263859	14302782
559	ENSGALG00000015198	162.678	-1.90991	0.39498	-4.83546	1.32838e-06	5.74231e-05	NOL4	2	107062555	107248585	nucleolar protein 4 like [Source:NCBI gene;Acc:769466]
296	ENSGALG00000008398	164.832	0.860228	0.178592	4.81672	1.45936e-06	6.29165e-05	MPP4	7	11518596	11537572	membrane palmitoylated protein 4 [Source:NCBI gene;Acc:769757]
95	ENSGALG00000003065	1833.43	-0.739161	0.153584	-4.81275	1.48866e-06	6.38826e-05	NECAB3	20	2183024	2207161	N-terminal EF-hand calcium binding protein 3 [Source:NCBI gene;Acc:419154]
1156	ENSGALG00000050176	324.639	-1.01129	0.210134	-4.81261	1.4897e-06	6.38826e-05		19	5799449	5801482
804	ENSGALG00000031338	803.323	-0.859471	0.179119	-4.79832	1.60005e-06	6.84331e-05		4	81413376	81416418
454	ENSGALG00000012228	397.153	0.924719	0.193114	4.78846	1.68064e-06	7.16897e-05	MDGA2	5	56940987	57248827	MAM domain containing glycosylphosphatidylinositol anchor 2 [Source:NCBI gene;Acc:423563]
459	ENSGALG00000012392	137.316	1.36702	0.286075	4.77852	1.76586e-06	7.51261e-05	IYD	3	48530510	48546549	iodotyrosine deiodinase [Source:NCBI gene;Acc:421631]
891	ENSGALG00000035191	363.315	1.31786	0.276203	4.77133	1.83016e-06	7.76565e-05	PRLHR2	5	1117620	1118735	prolactin releasing peptide receptor-like [Source:NCBI gene;Acc:428834]
1088	ENSGALG00000043386	65.1039	1.52818	0.320515	4.76788	1.86175e-06	7.87151e-05	PEX5L	9	17441931	17531426	peroxisomal biogenesis factor 5 like [Source:NCBI gene;Acc:429155]
98	ENSGALG00000003106	544.861	-1.33847	0.280745	-4.76754	1.86487e-06	7.87151e-05	TOX2	20	2300399	2414076	TOX high mobility group box family member 2 [Source:NCBI gene;Acc:419156]
565	ENSGALG00000015336	483.32	0.766727	0.161534	4.74652	2.06946e-06	8.71228e-05	CHRNA8	Z	52823800	52882099	neuronal acetylcholine receptor subunit alpha-7-like [Source:NCBI gene;Acc:396120]
548	ENSGALG00000015084	321.538	0.886573	0.186918	4.74312	2.10455e-06	8.8369e-05	IGSF11	1	81625126	81711797	immunoglobulin superfamily member 11 [Source:NCBI gene;Acc:418346]
519	ENSGALG00000014537	471.348	0.721323	0.152195	4.73946	2.14291e-06	8.9746e-05	BMF	5	29608119	29626791	Bcl2 modifying factor [Source:NCBI gene;Acc:769140]
1013	ENSGALG00000040666	40.5586	1.5277	0.322881	4.73148	2.22886e-06	9.31041e-05	ATP6V0A4	1	56329183	56352026	ATPase H+ transporting V0 subunit a4 [Source:NCBI gene;Acc:418104]
1097	ENSGALG00000044138	30.0157	2.06088	0.436071	4.72601	2.28975e-06	9.54003e-05	GPA33	1	93224989	93234633	glycoprotein A33 [Source:NCBI gene;Acc:418445]
500	ENSGALG00000013775	18.4232	2.52026	0.533556	4.72351	2.31806e-06	9.63309e-05	CDH19	2	95113245	95216691	cadherin 19 [Source:NCBI gene;Acc:421029]
53	ENSGALG00000002055	4280.7	0.61317	0.129833	4.72275	2.32682e-06	9.64464e-05	HES4	21	2806116	2808648	hes family bHLH transcription factor 4 [Source:NCBI gene;Acc:395128]
539	ENSGALG00000014943	399.252	0.731452	0.154945	4.72073	2.34997e-06	9.71561e-05	FAM169A	Z	24164781	24196348	family with sequence similarity 169 member A [Source:NCBI gene;Acc:431595]
1123	ENSGALG00000047573	370.168	-0.680186	0.144158	-4.71835	2.37764e-06	9.80487e-05		8	6479524	6484942
243	ENSGALG00000006997	424.386	-0.717003	0.15212	-4.7134	2.43613e-06	0.000100204	BRINP1	17	4358151	4436723	BMP/retinoic acid inducible neural specific 1 [Source:NCBI gene;Acc:395098]
420	ENSGALG00000011288	2950.67	0.40098	0.0850837	4.71277	2.44367e-06	0.000100259	DACT2	3	41973928	41987008	dishevelled binding antagonist of beta catenin 2 [Source:NCBI gene;Acc:421561]
193	ENSGALG00000005628	27670.9	0.967161	0.205424	4.70812	2.50006e-06	0.000102312	COL9A3	20	8340728	8372146	collagen type IX alpha 3 chain [Source:NCBI gene;Acc:396242]
921	ENSGALG00000036897	290.792	-1.14667	0.244289	-4.69391	2.68033e-06	0.000109412	SLC16A8	1	51008968	51016634	solute carrier family 16 member 8 [Source:NCBI gene;Acc:396041]
646	ENSGALG00000017332	317.149	-1.61387	0.34434	-4.68685	2.77448e-06	0.000112969	KLHL35	1	196850267	196856462	kelch like family member 35 [Source:NCBI gene;Acc:101747275]
939	ENSGALG00000037521	1701.19	0.59312	0.12657	4.68611	2.78453e-06	0.000113092	PRCP	1	190297679	190326959	prolylcarboxypeptidase [Source:NCBI gene;Acc:428096]
191	ENSGALG00000005540	360.771	0.744215	0.159156	4.676	2.92518e-06	0.000118506	MICAL2	5	8242174	8358807	microtubule associated monooxygenase, calponin and LIM domain containing 2 [Source:NCBI gene;Acc:423031]
629	ENSGALG00000016941	241.485	-1.1997	0.256676	-4.67399	2.95402e-06	0.000119375	PCDH17	1	164781979	164862248	protocadherin 17 [Source:NCBI gene;Acc:418825]
267	ENSGALG00000007668	2066.36	0.74606	0.159639	4.67342	2.96226e-06	0.000119409	BMP7	20	11682314	11723878	bone morphogenetic protein 7 [Source:NCBI gene;Acc:395494]
577	ENSGALG00000015554	682.058	0.779534	0.166913	4.67029	3.00776e-06	0.00012094	SORCS2	4	79986601	80511445	sortilin related VPS10 domain containing receptor 2 [Source:NCBI gene;Acc:428797]
255	ENSGALG00000007314	18.7545	-2.42125	0.518496	-4.66976	3.01554e-06	0.000120952	DSCAML1	24	5319919	5399942	DS cell adhesion molecule like 1 [Source:NCBI gene;Acc:428249]
210	ENSGALG00000006080	9117.62	0.673411	0.144445	4.66206	3.13064e-06	0.000125257	GPC4	4	3771853	3833252	glypican 4 [Source:NCBI gene;Acc:422234]
822	ENSGALG00000032386	1331.91	-0.585825	0.125883	-4.65373	3.25979e-06	0.000130101	DCLK2	4	32762154	32837984	doublecortin like kinase 2 [Source:NCBI gene;Acc:422473]
708	ENSGALG00000026465	460.735	0.652138	0.140355	4.64635	3.37868e-06	0.000134513	TMEM100	18	6008187	6014208	transmembrane protein 100 [Source:NCBI gene;Acc:417398]
418	ENSGALG00000011274	8172.48	0.560105	0.120577	4.64519	3.39768e-06	0.000134936	DCN	1	44050178	44202174	decorin [Source:NCBI gene;Acc:417892]
624	ENSGALG00000016834	744.441	0.533885	0.115144	4.63666	3.54087e-06	0.000140277	MCF2L	1	138951176	139094938	MCF.2 cell line derived transforming sequence like [Source:NCBI gene;Acc:418748]
1182	ENSGALG00000052085	71.3611	1.28508	0.277303	4.63422	3.58279e-06	0.000141591		8	8607305	8616046
108	ENSGALG00000003354	53.102	-1.30885	0.282629	-4.63097	3.6395e-06	0.00014348	KCNH4	27	7667566	7676495	potassium voltage-gated channel subfamily H member 4 [Source:NCBI gene;Acc:772091]
94	ENSGALG00000003045	4191.14	-0.9458	0.204268	-4.6302	3.65316e-06	0.000143667	E2F1	20	2177137	2180913	E2F transcription factor 1 [Source:NCBI gene;Acc:396142]
1014	ENSGALG00000040761	484.084	0.913664	0.197353	4.6296	3.66379e-06	0.000143735	DRD4	5	785916	791818	dopamine receptor D4 [Source:NCBI gene;Acc:423016]
625	ENSGALG00000016872	2910.23	0.404929	0.087535	4.6259	3.72968e-06	0.000145964	PCCA	1	145418480	145689429	propionyl-CoA carboxylase alpha subunit [Source:NCBI gene;Acc:418774]
165	ENSGALG00000004946	103.856	1.29032	0.279173	4.62193	3.80188e-06	0.000147965		9	9462681	9492856	collagen type IV alpha 4 chain [Source:NCBI gene;Acc:424799]
402	ENSGALG00000010988	1429.19	0.578863	0.125247	4.62176	3.80501e-06	0.000147965	MPP6	2	31577867	31599648	membrane palmitoylated protein 6 [Source:NCBI gene;Acc:420622]
1169	ENSGALG00000051146	6782.88	0.379934	0.0822176	4.62108	3.81751e-06	0.000147965	TLE5	28	1336795	1346054	amino-terminal enhancer of split [Source:NCBI gene;Acc:100858542]
692	ENSGALG00000025759	6342.02	-0.44484	0.0962579	-4.62134	3.81267e-06	0.000147965	TFDP2	9	10491970	10546388	transcription factor Dp-2 [Source:NCBI gene;Acc:424780]
144	ENSGALG00000004472	328.139	0.662834	0.143594	4.61602	3.91178e-06	0.000151255	ASTN1	8	7112556	7151143	astrotactin 1 [Source:NCBI gene;Acc:429070]
424	ENSGALG00000011485	39.5947	-2.58044	0.559553	-4.61162	3.99544e-06	0.000154121	HCRT	27	7676881	7677960	hypocretin neuropeptide precursor [Source:NCBI gene;Acc:374005]
358	ENSGALG00000009755	831.146	0.518306	0.112417	4.61058	4.01551e-06	0.000154525	LRIG3	1	31842742	31886512	leucine rich repeats and immunoglobulin like domains 3 [Source:NCBI gene;Acc:417813]
599	ENSGALG00000016164	462.856	-0.708811	0.153879	-4.60629	4.09918e-06	0.000157369	ABCG1	1	110622794	110676191	ATP binding cassette subfamily G member 1 [Source:NCBI gene;Acc:418533]
262	ENSGALG00000007508	98.6188	-1.69122	0.367794	-4.59827	4.26005e-06	0.000163157	HPSE2	6	23116734	23202994	heparanase 2 (inactive) [Source:NCBI gene;Acc:423834]
623	ENSGALG00000016820	215.776	-0.93096	0.202623	-4.59455	4.3369e-06	0.000165707	GAS6	1	138512589	138549860	growth arrest specific 6 [Source:NCBI gene;Acc:418737]
269	ENSGALG00000007720	280.078	1.22731	0.267755	4.58372	4.56783e-06	0.000173032	AIFM3	15	10329429	10349666	apoptosis inducing factor, mitochondria associated 3 [Source:NCBI gene;Acc:416999]
1077	ENSGALG00000042929	2574.82	0.602413	0.131415	4.58405	4.56049e-06	0.000173032	GJC3	7	22051500	22053693	gap junction gamma-1 protein-like [Source:NCBI gene;Acc:107049146]
425	ENSGALG00000011518	333.787	0.579176	0.126351	4.58385	4.56494e-06	0.000173032	POMGNT2	2	41055004	41087064	protein O-linked mannose N-acetylglucosaminyltransferase 2 (beta 1,4-) [Source:NCBI gene;Acc:428446]
933	ENSGALG00000037349	1014.77	-0.840297	0.183329	-4.58355	4.57156e-06	0.000173032		4	4554679	4559547
77	ENSGALG00000002667	3494.21	0.59386	0.129616	4.58167	4.61268e-06	0.00017418	OLFML2B	8	4172583	4181579	olfactomedin like 2B [Source:NCBI gene;Acc:424366]
413	ENSGALG00000011172	1157.27	0.711794	0.155383	4.58089	4.62999e-06	0.000174425		7	21930914	21996451	myosin-X-like [Source:NCBI gene;Acc:429030]
3	ENSGALG00000000151	525.063	-0.860749	0.188324	-4.57057	4.86406e-06	0.000182816	ADAMTS19	Z	45410076	45570562	ADAM metallopeptidase with thrombospondin type 1 motif, 19 [Source:NCBI gene;Acc:415600]
945	ENSGALG00000037669	13583.4	0.406621	0.089098	4.56375	5.0249e-06	0.000188422	FKBP9	2	47941766	47957624	FK506 binding protein 9 [Source:NCBI gene;Acc:395652]
241	ENSGALG00000006944	80.9076	1.25414	0.27553	4.55172	5.32086e-06	0.000199057		12	12063727	12067083	crescent [Source:NCBI gene;Acc:395991]
769	ENSGALG00000029596	267.802	0.924384	0.204132	4.52837	5.94392e-06	0.000221851	HAS2	2	137356485	137374399	hyaluronan synthase 2 [Source:NCBI gene;Acc:395594]
899	ENSGALG00000035769	1340.21	-0.600844	0.132712	-4.52742	5.97085e-06	0.000222342		3	57621418	57662363
711	ENSGALG00000026585	53.4719	1.26676	0.279992	4.52428	6.0601e-06	0.000224628	TAFA3	26	3572398	3578659	TAFA chemokine like family member 3 [Source:HGNC Symbol;Acc:HGNC:21590]
366	ENSGALG00000009905	2649.4	-0.436579	0.0964937	-4.52443	6.05587e-06	0.000224628	MDM1	1	35233248	35257392	Mdm1 nuclear protein [Source:NCBI gene;Acc:417839]
1041	ENSGALG00000041708	208.108	1.24394	0.275715	4.5117	6.43095e-06	0.000237827	WNT4	21	6313309	6325046	Wnt family member 4 [Source:NCBI gene;Acc:395561]
964	ENSGALG00000038476	151.828	-2.09884	0.465449	-4.50928	6.50467e-06	0.000240003	PRDM13	3	71386671	71392382	PR/SET domain 13 [Source:NCBI gene;Acc:107053098]
1053	ENSGALG00000041988	835.123	-0.629126	0.13969	-4.50374	6.67676e-06	0.00024579	SIK1	1	111210237	111222987	salt inducible kinase 1 [Source:NCBI gene;Acc:395417]
779	ENSGALG00000030115	157.034	1.13427	0.25214	4.49856	6.84144e-06	0.000251279	WISP1	2	141922045	141957880	WNT1 inducible signaling pathway protein 1 [Source:NCBI gene;Acc:420322]
841	ENSGALG00000033198	139.187	1.07223	0.238816	4.48979	7.12949e-06	0.000261263	MYO5C	10	9286269	9316180	myosin VC [Source:NCBI gene;Acc:430027]
348	ENSGALG00000009602	115.764	0.90989	0.202724	4.48832	7.17876e-06	0.000262472	MYO3B	7	18273898	18440953	myosin IIIB [Source:NCBI gene;Acc:424157]
1092	ENSGALG00000043681	707.289	0.687835	0.153286	4.48726	7.21458e-06	0.000263185	DAPP1	4	60099126	60121038	dual adaptor of phosphotyrosine and 3-phosphoinositides [Source:NCBI gene;Acc:425211]
930	ENSGALG00000037316	714.756	0.768316	0.171433	4.48173	7.4042e-06	0.000269493	OCLN	28	3463016	3469363	occludin [Source:NCBI gene;Acc:396026]
1047	ENSGALG00000041791	271.528	0.918235	0.205255	4.47363	7.69035e-06	0.000279278	DPP6	2	7565007	7718788	dipeptidyl peptidase like 6 [Source:NCBI gene;Acc:420440]
611	ENSGALG00000016459	2719.17	-0.629179	0.140743	-4.47042	7.80656e-06	0.000281595	LRATD1	3	98547690	98550805	family with sequence similarity 84 member A [Source:NCBI gene;Acc:421946]
372	ENSGALG00000010117	141.3	-0.876408	0.196017	-4.47109	7.78217e-06	0.000281595	SLC25A21	5	36951399	37178495	solute carrier family 25 member 21 [Source:NCBI gene;Acc:423330]
867	ENSGALG00000034224	588.108	-1.49627	0.334696	-4.47053	7.80253e-06	0.000281595	VXN	2	115110507	115125929	chromosome 2 open reading frame, human C8orf46 [Source:NCBI gene;Acc:426416]
300	ENSGALG00000008465	1030.43	0.70974	0.158883	4.46706	7.93022e-06	0.000284951	SORCS1	6	26083271	26356014	sortilin related VPS10 domain containing receptor 1 [Source:NCBI gene;Acc:423885]
842	ENSGALG00000033256	492.338	0.598301	0.13394	4.46693	7.93493e-06	0.000284951	PCSK5	Z	37074185	37334639	proprotein convertase subtilisin/kexin type 5 [Source:NCBI gene;Acc:395456]
288	ENSGALG00000008136	799.237	-0.433017	0.0970026	-4.46398	8.0452e-06	0.000287811	C7H2ORF69	7	11009022	11014057	chromosome 7 open reading frame, human C2orf69 [Source:NCBI gene;Acc:424064]
537	ENSGALG00000014935	545.843	-0.794086	0.177893	-4.46384	8.05028e-06	0.000287811	GREB1L	2	102336920	102408052	GREB1 like retinoic acid receptor coactivator [Source:NCBI gene;Acc:421064]
42	ENSGALG00000001695	18.8252	2.55187	0.572244	4.45942	8.21828e-06	0.000293167	GABRA6	13	8003001	8025268	gamma-aminobutyric acid type A receptor alpha6 subunit [Source:NCBI gene;Acc:395931]
1027	ENSGALG00000041344	5197.73	-0.773004	0.17345	-4.45664	8.32548e-06	0.000296335	FABP5	2	121272547	121278022	fatty acid binding protein 5 [Source:NCBI gene;Acc:420197]
179	ENSGALG00000005284	81.0374	-1.01685	0.228318	-4.45366	8.44196e-06	0.00029982	LRRC39	8	12320048	12330981	leucine rich repeat containing 39 [Source:NCBI gene;Acc:424469]
807	ENSGALG00000031427	111.13	-0.887451	0.199305	-4.45274	8.47833e-06	0.000300449		3	36299716	36441865	formin-2-like [Source:NCBI gene;Acc:107053055]
303	ENSGALG00000008631	2813.1	-0.448689	0.100824	-4.45023	8.57802e-06	0.000303316	AXL	5	25149919	25189178	AXL receptor tyrosine kinase [Source:NCBI gene;Acc:395336]
124	ENSGALG00000003821	225.12	-0.847556	0.190473	-4.44974	8.59742e-06	0.000303336	RAMP1	7	4685059	4695434	receptor activity modifying protein 1 [Source:NCBI gene;Acc:424016]
731	ENSGALG00000027526	31010.4	1.04682	0.235571	4.44377	8.83971e-06	0.000311204	COL9A2	23	5019801	5030095	collagen type IX alpha 2 chain [Source:NCBI gene;Acc:396524]
709	ENSGALG00000026468	3561.77	0.954815	0.215224	4.43637	9.14888e-06	0.000321387	CHSY1	10	17984884	18044858	chondroitin sulfate synthase 1 [Source:NCBI gene;Acc:415521]
1033	ENSGALG00000041563	284.405	-1.24579	0.280952	-4.43419	9.24201e-06	0.000323952	UNC80	7	2587734	2706504	unc-80 homolog, NALCN activator [Source:NCBI gene;Acc:424003]
339	ENSGALG00000009439	205.209	-1.20956	0.273087	-4.42923	9.45715e-06	0.000330775	GPR85	1	26817562	26821855	G protein-coupled receptor 85 [Source:NCBI gene;Acc:417775]
969	ENSGALG00000038775	4394.81	0.687756	0.155454	4.42418	9.68089e-06	0.000337867	SPON1	5	6640438	6815435	spondin 1 [Source:NCBI gene;Acc:395657]
855	ENSGALG00000033883	780.072	0.953969	0.215956	4.41742	9.98844e-06	0.000347848	PCDH7	4	71575850	71827560	protocadherin 7 [Source:NCBI gene;Acc:422797]
576	ENSGALG00000015537	1571.45	0.526607	0.119279	4.41492	1.01046e-05	0.000351136	MAN2B2	4	79706434	79733872	mannosidase alpha class 2B member 2 [Source:NCBI gene;Acc:422859]
1103	ENSGALG00000045555	5053.53	-0.320508	0.0726114	-4.41401	1.01471e-05	0.000351854	IVNS1ABP	8	11201702	11218080	influenza virus NS1A binding protein [Source:NCBI gene;Acc:426862]
1016	ENSGALG00000040938	595.972	0.642996	0.146171	4.39894	1.08782e-05	0.000376394	NLGN1	9	18880997	19157283	neuroligin 1 [Source:NCBI gene;Acc:424980]
706	ENSGALG00000026445	35779.8	-0.564681	0.128383	-4.39841	1.09047e-05	0.000376505	CALM1	5	44062715	44073491	calmodulin 1 (phosphorylase kinase, delta) [Source:NCBI gene;Acc:396523]
1082	ENSGALG00000043041	133.656	-2.04635	0.465517	-4.39587	1.10329e-05	0.000380116	NRN1	2	65116070	65122819	neuritin 1 [Source:NCBI gene;Acc:420873]
789	ENSGALG00000030626	4455.85	0.702101	0.159768	4.3945	1.11025e-05	0.0003817	FZD6	2	129255284	129282543	frizzled class receptor 6 [Source:NCBI gene;Acc:378788]
528	ENSGALG00000014845	41.9063	-1.34022	0.305162	-4.39184	1.12395e-05	0.000385588	PLCXD3	Z	13020833	13110955	phosphatidylinositol specific phospholipase C X domain containing 3 [Source:NCBI gene;Acc:100857889]
541	ENSGALG00000014948	6707.67	-0.604819	0.137818	-4.38852	1.14125e-05	0.000390691	HMGCR	Z	24007165	24025406	3-hydroxy-3-methylglutaryl-CoA reductase [Source:NCBI gene;Acc:395145]
854	ENSGALG00000033816	192.468	1.02025	0.232966	4.37937	1.19023e-05	0.000406593	KCTD12	1	155899968	155900945	potassium channel tetramerization domain containing 12 [Source:NCBI gene;Acc:107051871]
866	ENSGALG00000034197	866.201	0.97664	0.22328	4.37406	1.21957e-05	0.000415738	ZIC5	1	145728851	145731717	Zic family member 5 [Source:NCBI gene;Acc:107051270]
7	ENSGALG00000000280	306.933	0.685228	0.156701	4.37283	1.22649e-05	0.000417212	EFNA5	Z	48131380	48335018	ephrin A5 [Source:NCBI gene;Acc:396100]
315	ENSGALG00000008969	820.207	0.637127	0.145734	4.37184	1.23206e-05	0.000418226	EPCAM	3	9260060	9446795	epithelial cell adhesion molecule [Source:NCBI gene;Acc:421292]
1072	ENSGALG00000042626	154.23	-1.27904	0.292817	-4.36806	1.25357e-05	0.000424634	SYT4	Z	3410646	3419037	synaptotagmin 4 [Source:NCBI gene;Acc:422960]
917	ENSGALG00000036789	5535.5	-0.365079	0.0835882	-4.36759	1.25625e-05	0.00042465	ADGRL2	8	17785587	18095888	adhesion G protein-coupled receptor L2 [Source:NCBI gene;Acc:424545]
322	ENSGALG00000009066	65.0193	1.16599	0.267729	4.35511	1.32998e-05	0.000448632	KCND2	1	23662850	23926311	potassium voltage-gated channel subfamily D member 2 [Source:NCBI gene;Acc:374143]
633	ENSGALG00000017036	1430.67	-0.815305	0.187596	-4.34607	1.38601e-05	0.000466557	LHFPL6	1	172289679	172427314	lipoma HMGIC fusion partner-like 1 [Source:NCBI gene;Acc:418889]
634	ENSGALG00000017046	1719.3	0.965145	0.222431	4.33908	1.43079e-05	0.000480626	POSTN	1	173372443	173406135	periostin [Source:NCBI gene;Acc:395429]
1192	ENSGALG00000052717	5.77392	-5.91197	1.36426	-4.33347	1.46779e-05	0.000492031		15	12561819	12592144
1085	ENSGALG00000043204	86.3028	1.26837	0.293029	4.32848	1.5014e-05	0.000502251	PAX7	21	4449679	4535824	paired box 7 [Source:NCBI gene;Acc:395942]
448	ENSGALG00000012124	764.348	-0.466574	0.107838	-4.3266	1.51426e-05	0.000505506	PELI2	5	56146220	56210990	pellino E3 ubiquitin protein ligase family member 2 [Source:NCBI gene;Acc:776013]
1102	ENSGALG00000045548	1382.69	-0.532073	0.123189	-4.31916	1.56624e-05	0.000521776		Z	25268534	25323157
495	ENSGALG00000013624	154.427	-0.924047	0.213968	-4.31863	1.56999e-05	0.000521948		2	90145304	90201328	family with sequence similarity 65, member B [Source:NCBI gene;Acc:421003]
725	ENSGALG00000027198	1636.87	0.409551	0.094949	4.31338	1.60778e-05	0.000533154	TMEM47	1	115288951	115314447	transmembrane protein 47 [Source:NCBI gene;Acc:418585]
982	ENSGALG00000039182	2420.36	-0.404206	0.0937174	-4.31303	1.61031e-05	0.000533154	TBL1XR1	9	18059871	18184272	transducin beta like 1 X-linked receptor 1 [Source:NCBI gene;Acc:426284]
1004	ENSGALG00000040244	8288.45	0.303979	0.0705008	4.31171	1.61996e-05	0.000534156	SEPTIN9	18	3765314	3832983	septin 9 [Source:NCBI gene;Acc:417347]
883	ENSGALG00000034950	1221.96	-0.777916	0.180403	-4.31209	1.61717e-05	0.000534156	SMPD3	11	160633	252673	sphingomyelin phosphodiesterase 3 [Source:NCBI gene;Acc:415619]
355	ENSGALG00000009700	182.65	-0.737938	0.17117	-4.31115	1.6241e-05	0.00053443	PDK4	2	23905072	23914501	pyruvate dehydrogenase kinase 4 [Source:NCBI gene;Acc:420570]
69	ENSGALG00000002458	1774.67	0.443126	0.102858	4.30812	1.64646e-05	0.000540683	VAC14	11	1649800	1700756	Vac14, PIKFYVE complex component [Source:NCBI gene;Acc:415678]
477	ENSGALG00000012917	66.2193	1.11314	0.258621	4.30414	1.67632e-05	0.000549371	CDH6	2	69267185	69363889	cadherin 6 [Source:NCBI gene;Acc:414842]
710	ENSGALG00000026542	821.451	-0.501995	0.116897	-4.29433	1.75223e-05	0.000573081	FAM217B	20	6870517	6877317	family with sequence similarity 217 member B [Source:NCBI gene;Acc:419221]
1136	ENSGALG00000048674	1863.37	0.500205	0.116622	4.28913	1.79374e-05	0.000585473		1	65422008	65425466
1193	ENSGALG00000052743	4579.88	0.498717	0.116307	4.28793	1.80348e-05	0.000587462	ARL4C	7	5748285	5750646	ADP ribosylation factor like GTPase 4C [Source:NCBI gene;Acc:424026]
381	ENSGALG00000010436	29.1787	1.78045	0.415367	4.28645	1.81552e-05	0.000590191	DMBX1	8	22017662	22023808	diencephalon/mesencephalon homeobox 1 [Source:NCBI gene;Acc:395271]
37	ENSGALG00000001490	113.171	0.984018	0.229668	4.28453	1.83129e-05	0.000594118	KCNJ13	9	1183162	1185021	Potassium inwardly rectifying channel subfamily J member 13 [Source:NCBI gene;Acc:101749520]
80	ENSGALG00000002728	2916.73	-0.91605	0.213875	-4.2831	1.84307e-05	0.000596742	SLC16A3	18	4866126	4876014	solute carrier family 16 member 3 [Source:NCBI gene;Acc:395383]
1111	ENSGALG00000046481	447.914	0.746324	0.174282	4.28227	1.84996e-05	0.00059777		Z	27902995	27923931	uncharacterized LOC100858941 [Source:NCBI gene;Acc:100858941]
1157	ENSGALG00000050193	143.126	1.15007	0.268689	4.28032	1.86628e-05	0.000601839		4	9473307	9487077
119	ENSGALG00000003601	4240.03	-0.426799	0.0998588	-4.27403	1.91975e-05	0.000617844	ATP2B4	26	5221530	5245884	ATPase plasma membrane Ca2+ transporting 4 [Source:NCBI gene;Acc:419934]
715	ENSGALG00000026789	80.092	-1.49451	0.349793	-4.27255	1.93251e-05	0.000620713		27	7103740	7104594
326	ENSGALG00000009173	216.977	0.795185	0.186263	4.26915	1.96221e-05	0.000628998	GFRA1	6	29568136	29703924	GDNF family receptor alpha 1 [Source:NCBI gene;Acc:395994]
411	ENSGALG00000011149	973.828	0.836961	0.196113	4.26776	1.97446e-05	0.000630421	PLA2R1	7	21828489	21864267	phospholipase A2 receptor 1 [Source:NCBI gene;Acc:404304]
219	ENSGALG00000006379	53.106	-2.33709	0.547592	-4.26795	1.97281e-05	0.000630421	SHH	2	8166209	8175880	sonic hedgehog [Source:NCBI gene;Acc:395615]
35	ENSGALG00000001472	6252.38	0.316115	0.074193	4.26071	2.03775e-05	0.00064806	JAM3	24	2520519	2547726	junctional adhesion molecule 3 [Source:NCBI gene;Acc:419736]
167	ENSGALG00000005061	461.855	-0.615357	0.144418	-4.26093	2.03577e-05	0.00064806	PPM1E	19	7304190	7308630	protein phosphatase, Mg2+/Mn2+ dependent 1E [Source:NCBI gene;Acc:417627]
1229	ENSGALG00000054931	1067.86	-0.593419	0.139418	-4.25639	2.07751e-05	0.000659406		33	7248867	7250686	zinc finger protein 853 [Source:NCBI gene;Acc:776211]
657	ENSGALG00000019690	779.698	0.506181	0.118955	4.25523	2.08832e-05	0.000661535	WDR86	2	6292140	6311275	WD repeat domain 86 [Source:NCBI gene;Acc:770203]
1090	ENSGALG00000043596	6513.95	0.630198	0.148216	4.25189	2.11978e-05	0.000670182	SNED1	9	5058062	5076194	sushi, nidogen and EGF like domains 1 [Source:NCBI gene;Acc:424846]
32	ENSGALG00000001370	260.913	1.00166	0.235613	4.25126	2.12567e-05	0.000670729	ADAMTS8	24	1687768	1698988	ADAM metallopeptidase with thrombospondin type 1 motif, 8 [Source:NCBI gene;Acc:769222]
352	ENSGALG00000009667	510.731	-0.568145	0.133708	-4.24914	2.14591e-05	0.000675793	MFAP3L	4	25273122	25277372	microfibrillar associated protein 3 like [Source:NCBI gene;Acc:428729]
461	ENSGALG00000012462	1698.84	-0.552488	0.130165	-4.24453	2.19049e-05	0.00068849	KIF5C	7	34771501	34839047	kinesin family member 5C [Source:NCBI gene;Acc:408046]
1205	ENSGALG00000053436	75.0016	1.25268	0.295718	4.23605	2.27486e-05	0.000713275		3	4837604	4857548
798	ENSGALG00000031010	441.352	-1.52058	0.35899	-4.23572	2.2782e-05	0.000713275	OLIG2	1	106522741	106524533	oligodendrocyte lineage transcription factor 2 [Source:NCBI gene;Acc:428612]
498	ENSGALG00000013742	2774.02	-0.609953	0.144156	-4.23121	2.32433e-05	0.000726307	EZR	3	52201415	52238151	ezrin [Source:NCBI gene;Acc:395701]
724	ENSGALG00000027183	349.418	-0.625036	0.147848	-4.22754	2.36259e-05	0.000736835		11	1191643	1196732	C-type lectin domain family 18 member B [Source:NCBI gene;Acc:431137]
905	ENSGALG00000036093	41.814	1.54387	0.365449	4.22459	2.39381e-05	0.000743228	PTPN7	26	367531	376406	protein tyrosine phosphatase, non-receptor type 7 [Source:NCBI gene;Acc:770905]
118	ENSGALG00000003595	216.216	-0.992961	0.23506	-4.22429	2.39691e-05	0.000743228		19	5795706	5798772
31	ENSGALG00000001299	26.3167	-2.67709	0.633698	-4.22455	2.39418e-05	0.000743228	GIP	27	6090482	6098133	gastric inhibitory polypeptide [Source:NCBI gene;Acc:419989]
551	ENSGALG00000015141	23.404	1.71904	0.407824	4.21514	2.49623e-05	0.000772539	GDA	Z	35688721	35713819	guanine deaminase [Source:NCBI gene;Acc:427253]
977	ENSGALG00000039040	28.5829	2.89548	0.687488	4.21168	2.53473e-05	0.000782951	PAX1	3	3491748	3495862	paired box 1 [Source:NCBI gene;Acc:100859138]
442	ENSGALG00000011914	1500.45	-0.545288	0.129486	-4.21116	2.54062e-05	0.000783269	CENPM	1	49462031	49468047	centromere protein M [Source:NCBI gene;Acc:417982]
609	ENSGALG00000016406	2567.45	-0.870764	0.206983	-4.20694	2.58857e-05	0.000796527	RPS6KA3	1	121157720	121225454	ribosomal protein S6 kinase A3 [Source:NCBI gene;Acc:418605]
474	ENSGALG00000012787	664.211	0.97733	0.232512	4.20336	2.62983e-05	0.000807685	BMP6	2	64378425	64463337	bone morphogenetic protein 6 [Source:NCBI gene;Acc:420868]
324	ENSGALG00000009095	112.376	1.37989	0.328356	4.20242	2.64081e-05	0.000809515	LHCGR	3	8231020	8250534	luteinizing hormone/choriogonadotropin receptor [Source:NCBI gene;Acc:395776]
1052	ENSGALG00000041955	117.398	1.00191	0.238646	4.19831	2.68914e-05	0.000822589	LRRC56	5	16144139	16175492	leucine rich repeat containing 56 [Source:NCBI gene;Acc:771467]
714	ENSGALG00000026761	304.29	-0.846485	0.201674	-4.1973	2.70112e-05	0.000822589	LIN28B	3	68903432	68979504	lin-28 homolog B [Source:NCBI gene;Acc:421786]
489	ENSGALG00000013311	110.327	-0.904416	0.215478	-4.19726	2.70164e-05	0.000822589	ANO3	5	3449594	3622521	anoctamin 3 [Source:NCBI gene;Acc:422968]
256	ENSGALG00000007319	42.058	-1.46105	0.348113	-4.19707	2.70387e-05	0.000822589	BICDL1	15	9789578	9831110	BICD family like cargo adaptor 1 [Source:NCBI gene;Acc:770422]
136	ENSGALG00000004309	803.312	0.576615	0.137453	4.19501	2.72861e-05	0.000828551	GDAP1L1	20	5477701	5488850	ganglioside induced differentiation associated protein 1 like 1 [Source:NCBI gene;Acc:419201]
497	ENSGALG00000013710	1862.72	-0.419864	0.100103	-4.19432	2.73688e-05	0.000829502	SNX9	3	51808003	51861928	sorting nexin 9 [Source:NCBI gene;Acc:421654]
643	ENSGALG00000017242	2354.5	0.713882	0.170327	4.19124	2.77431e-05	0.000839267	FZD4	1	190012922	190017357	frizzled class receptor 4 [Source:NCBI gene;Acc:373887]
1008	ENSGALG00000040351	202.063	0.820345	0.195769	4.19038	2.78493e-05	0.000840901	ACAP1	KZ626839.1	660043	672952	arf-GAP with coiled-coil, ANK repeat and PH domain-containing protein 1-like [Source:NCBI gene;Acc:776173]
621	ENSGALG00000016803	985.959	0.480399	0.114667	4.18953	2.79534e-05	0.00084247	ST6GAL2	1	136952979	137035946	ST6 beta-galactoside alpha-2,6-sialyltransferase 2 [Source:NCBI gene;Acc:403122]
751	ENSGALG00000028880	4383.61	-0.623248	0.148815	-4.18808	2.8133e-05	0.000846299	FDPS	25	3549515	3553094	farnesyl diphosphate synthase [Source:NCBI gene;Acc:425061]
395	ENSGALG00000010825	99.8268	1.03066	0.246375	4.18331	2.87301e-05	0.000862652	AGR2	2	28562930	28566950	anterior gradient 2, protein disulphide isomerase family member [Source:NCBI gene;Acc:420596]
1100	ENSGALG00000045413	2144.12	0.704305	0.168496	4.17995	2.91569e-05	0.00087384	PRSS56	9	15752655	15755591	protease, serine 56 [Source:NCBI gene;Acc:424939]
61	ENSGALG00000002203	34.737	1.7694	0.423618	4.17689	2.95521e-05	0.000884042	FGF18	13	3919090	4012490	fibroblast growth factor 18 [Source:NCBI gene;Acc:395453]
21	ENSGALG00000001035	383.421	-0.872629	0.209252	-4.17023	3.04296e-05	0.000908605		28	2283963	2295801	nuclear receptor subfamily 1, group D, member 1 [Source:NCBI gene;Acc:431047]
1118	ENSGALG00000046927	529.45	-0.563808	0.135231	-4.16922	3.05637e-05	0.000910924		1	6514992	6517033
627	ENSGALG00000016908	136.697	0.766439	0.183874	4.16828	3.0691e-05	0.000913028	PCDH9	1	160443682	160632766	protocadherin 9 [Source:NCBI gene;Acc:418800]
743	ENSGALG00000028158	36.6889	-1.55908	0.374074	-4.16783	3.07514e-05	0.000913141	FGF7	10	10988962	11016023	fibroblast growth factor 7 [Source:NCBI gene;Acc:415439]
1063	ENSGALG00000042308	3087.84	0.642714	0.154287	4.1657	3.10401e-05	0.000919828	FZD3	3	105834156	105886228	frizzled class receptor 3 [Source:NCBI gene;Acc:395572]
800	ENSGALG00000031130	1531.59	0.42075	0.101016	4.16519	3.11099e-05	0.000919828	GGH	2	113791462	113802894	gamma-glutamyl hydrolase [Source:NCBI gene;Acc:421144]
838	ENSGALG00000033002	1593.23	-0.457024	0.109732	-4.16491	3.11478e-05	0.000919828	SLC7A3	4	2420962	2435623	solute carrier family 7 member 3 [Source:NCBI gene;Acc:422213]
686	ENSGALG00000023886	174.132	-0.716731	0.172313	-4.15947	3.18984e-05	0.000940274	ZNF804A	7	1828066	1959021	zinc finger protein 804A [Source:NCBI gene;Acc:423994]
375	ENSGALG00000010161	4.85206	5.77593	1.38884	4.15881	3.19912e-05	0.000941289	DMRT3	Z	26009162	26016185	doublesex and mab-3 related transcription factor 3 [Source:NCBI gene;Acc:431641]
778	ENSGALG00000030087	168.876	-1.48201	0.356432	-4.15791	3.21169e-05	0.000943265	ACTL6B	30	937708	943152	actin-like protein 6B-like [Source:NCBI gene;Acc:101747825]
941	ENSGALG00000037540	850.986	0.52842	0.127172	4.15515	3.25073e-05	0.000952997	PLEKHO1	25	115212	131015	pleckstrin homology domain containing O1 [Source:NCBI gene;Acc:426108]
220	ENSGALG00000006388	322.379	-0.748715	0.180267	-4.15338	3.27605e-05	0.000958676	IL16	10	12549593	12590413	interleukin 16 [Source:NCBI gene;Acc:374270]
756	ENSGALG00000029027	249.679	0.80163	0.19338	4.14536	3.39282e-05	0.000991049	SEPTIN12	14	13457248	13462102	septin 12 [Source:NCBI gene;Acc:416408]
734	ENSGALG00000027793	383.993	-0.511887	0.123625	-4.14066	3.46303e-05	0.00100973	SCN9A	7	19505895	19543801	sodium voltage-gated channel alpha subunit 9 [Source:NCBI gene;Acc:395946]
1221	ENSGALG00000054317	395.254	0.918773	0.221964	4.13928	3.48402e-05	0.00101401		1	84390198	84399002
849	ENSGALG00000033515	785.688	0.55814	0.135187	4.12866	3.64888e-05	0.00106008	STK11IP	7	22030366	22048976	serine/threonine kinase 11 interacting protein [Source:NCBI gene;Acc:424195]
471	ENSGALG00000012644	453.964	-1.26569	0.306864	-4.12459	3.71395e-05	0.00107705	FOXD1	Z	24754667	24755989	forkhead box D1 [Source:NCBI gene;Acc:396109]
100	ENSGALG00000003149	531.565	0.71521	0.173496	4.12235	3.75032e-05	0.00108564		26	4621920	4659150	inositol 1,4,5-trisphosphate receptor type 3 [Source:NCBI gene;Acc:419910]
1184	ENSGALG00000052180	5.29831	5.89791	1.43119	4.12098	3.77263e-05	0.00109014		25	2229366	2229731	scale keratin-like [Source:NCBI gene;Acc:100857297]
99	ENSGALG00000003135	3149.43	0.482436	0.117155	4.11794	3.82281e-05	0.00110266	ANK3	6	9421563	9766762	ankyrin 3 [Source:NCBI gene;Acc:396309]
649	ENSGALG00000017394	2850.91	-0.60617	0.147238	-4.11695	3.83915e-05	0.0011054	INSIG1	2	7910368	7918977	insulin induced gene 1 [Source:NCBI gene;Acc:420442]
719	ENSGALG00000027036	89.7951	-1.03552	0.251623	-4.11538	3.86543e-05	0.00111098	PKIB	3	61297796	61352281	protein kinase (cAMP-dependent, catalytic) inhibitor beta [Source:NCBI gene;Acc:769402]
874	ENSGALG00000034516	20.4405	-1.9598	0.476386	-4.1139	3.89036e-05	0.00111616	SHISA6	18	1261759	1271456	shisa family member 6 [Source:HGNC Symbol;Acc:HGNC:34491]
556	ENSGALG00000015152	1764.46	0.878289	0.213686	4.11019	3.95333e-05	0.00113221	BOC	1	84399987	84443291	BOC cell adhesion associated, oncogene regulated [Source:NCBI gene;Acc:418361]
590	ENSGALG00000015877	247.513	-0.559826	0.136297	-4.10739	4.00148e-05	0.00114397	SH3BGRL2	3	79346708	79364073	SH3 domain binding glutamate rich protein like 2 [Source:HGNC Symbol;Acc:HGNC:15567]
538	ENSGALG00000014938	311.431	-1.52751	0.372539	-4.10025	4.12697e-05	0.00117776	ABHD3	2	102443796	102465867	abhydrolase domain containing 3 [Source:NCBI gene;Acc:421068]
1151	ENSGALG00000049835	275.77	0.729435	0.178498	4.08653	4.37876e-05	0.00124741	S1PR3	Z	43447051	43475146	sphingosine-1-phosphate receptor 3 [Source:NCBI gene;Acc:431264]
392	ENSGALG00000010770	393.697	0.614594	0.150903	4.07278	4.64556e-05	0.00132108	SCIN	2	26738333	26787906	scinderin [Source:NCBI gene;Acc:420588]
642	ENSGALG00000017217	75.5854	1.09842	0.269845	4.07054	4.69043e-05	0.00133149	VSTM5	1	187083455	187092642	V-set and transmembrane domain containing 5 [Source:NCBI gene;Acc:100859821]
916	ENSGALG00000036678	635.036	0.430874	0.106148	4.05919	4.92441e-05	0.00139545	ETV4	27	5959008	5971321	ETS variant 4 [Source:NCBI gene;Acc:395747]
967	ENSGALG00000038634	255.02	0.649501	0.160167	4.05515	5.0103e-05	0.0014173	KIT	4	65269770	65321836	KIT proto-oncogene receptor tyrosine kinase [Source:NCBI gene;Acc:378783]
880	ENSGALG00000034756	187.101	0.824639	0.203397	4.05434	5.02762e-05	0.00141971		23	2734269	2742975	connective tissue growth factor-like [Source:NCBI gene;Acc:776271]
28	ENSGALG00000001207	769.076	-1.03305	0.254988	-4.05137	5.09188e-05	0.00143534	PLCH2	21	1473954	1548181	phospholipase C eta 2 [Source:NCBI gene;Acc:428180]
229	ENSGALG00000006609	2407.47	0.364853	0.0901727	4.04616	5.20643e-05	0.00146507	EPHB1	9	3883599	3930088	EPH receptor B1 [Source:NCBI gene;Acc:396177]
722	ENSGALG00000027093	197.168	0.741389	0.183256	4.04566	5.21761e-05	0.00146566	TLR1B	4	69506742	69512790	toll-like receptor 1 family member B [Source:NCBI gene;Acc:771173]
616	ENSGALG00000016665	6296.07	-0.465519	0.115115	-4.04396	5.25558e-05	0.00147376	FDFT1	3	107359160	107370240	farnesyl-diphosphate farnesyltransferase 1 [Source:NCBI gene;Acc:422038]
1207	ENSGALG00000053595	313.817	0.598509	0.14819	4.03879	5.37287e-05	0.00150403	CXXC4	4	38979231	39067086	CXXC finger protein 4 [Source:HGNC Symbol;Acc:HGNC:24593]
1050	ENSGALG00000041867	1887.48	-0.386327	0.0958433	-4.03082	5.55833e-05	0.00155056	IFNAR2	1	106580169	106592227	interferon alpha and beta receptor subunit 2 [Source:NCBI gene;Acc:395664]
598	ENSGALG00000016052	4299.97	-1.11794	0.277326	-4.03113	5.55099e-05	0.00155056	VPS26C	1	108403926	108421241	DSCR3 arrestin fold containing [Source:NCBI gene;Acc:418519]
58	ENSGALG00000002165	409.291	-0.679647	0.168769	-4.02709	5.6471e-05	0.00157261	UNC13B	Z	8647537	8854699	unc-13 homolog B [Source:NCBI gene;Acc:100858799]
1132	ENSGALG00000048204	59.8991	-1.1233	0.279163	-4.0238	5.72672e-05	0.00159203		Z	40823949	40829112
60	ENSGALG00000002193	297.968	1.11462	0.277117	4.02219	5.76591e-05	0.00159821		9	2459432	2493573	Rho guanine nucleotide exchange factor 4 [Source:HGNC Symbol;Acc:HGNC:684]
431	ENSGALG00000011581	491.932	0.578697	0.14388	4.02207	5.76879e-05	0.00159821	KIF26A	5	50931834	50997535	kinesin family member 26A [Source:NCBI gene;Acc:423489]
369	ENSGALG00000009945	1217.66	0.666372	0.165784	4.01952	5.8317e-05	0.00161287	CPM	1	35432767	35464430	carboxypeptidase M [Source:NCBI gene;Acc:417843]
139	ENSGALG00000004365	115.001	-0.818322	0.203731	-4.01669	5.90219e-05	0.00162957		15	5996365	6006391
935	ENSGALG00000037387	491.653	0.677082	0.168657	4.01454	5.9561e-05	0.00164164	CLSTN2	9	6462980	6534772	calsyntenin 2 [Source:NCBI gene;Acc:424819]
998	ENSGALG00000040030	1402.18	-0.646035	0.161212	-4.00736	6.14008e-05	0.00168946	PHLDB1	24	5691034	5714141	pleckstrin homology like domain family B member 1 [Source:NCBI gene;Acc:419790]
770	ENSGALG00000029709	2342.83	-0.797556	0.199364	-4.0005	6.32084e-05	0.00173624	INPP4A	1	133491845	133561055	inositol polyphosphate-4-phosphatase type I A [Source:NCBI gene;Acc:418690]
1002	ENSGALG00000040182	397.491	1.11842	0.279603	4.00001	6.33399e-05	0.00173689		28	3270292	3274542	guanidinoacetate N-methyltransferase [Source:NCBI gene;Acc:770737]
133	ENSGALG00000004170	1530.02	0.706156	0.176611	3.99838	6.37779e-05	0.00174593	ADA	20	5355077	5367709	adenosine deaminase [Source:NCBI gene;Acc:419194]
581	ENSGALG00000015713	1873.72	-0.717104	0.179669	-3.99125	6.57258e-05	0.00179621	FAM53A	4	83971307	84040349	family with sequence similarity 53 member A [Source:NCBI gene;Acc:378905]
412	ENSGALG00000011153	793.141	0.968303	0.242782	3.98836	6.65303e-05	0.00181512	LY75	7	21882268	21921613	lymphocyte antigen 75 [Source:NCBI gene;Acc:424192]
1044	ENSGALG00000041748	29.9796	-1.60055	0.401622	-3.98521	6.74196e-05	0.00183627	FAM83A	2	137945143	137954809	family with sequence similarity 83 member A [Source:NCBI gene;Acc:770521]
116	ENSGALG00000003580	5921.25	0.719645	0.180708	3.98236	6.82333e-05	0.0018553	MMP2	11	3706912	3741657	matrix metallopeptidase 2 [Source:NCBI gene;Acc:386583]
374	ENSGALG00000010133	707.586	-0.7221	0.181527	-3.97792	6.95203e-05	0.00188711	PTCH2	8	21151297	21166349	patched 2 [Source:NCBI gene;Acc:374187]
824	ENSGALG00000032440	2131.41	0.456438	0.115007	3.96878	7.22426e-05	0.00195771	QPCT	3	33691214	33705352	glutaminyl-peptide cyclotransferase [Source:NCBI gene;Acc:421479]
335	ENSGALG00000009383	93.8271	-2.15035	0.542998	-3.96014	7.49062e-05	0.00202649	SAMD7	9	20054743	20061199	sterile alpha motif domain containing 7 [Source:NCBI gene;Acc:771333]
39	ENSGALG00000001595	491.477	-0.520564	0.131595	-3.95581	7.62759e-05	0.00206009	PHF19	17	8588061	8591957	PHD finger protein 19 [Source:NCBI gene;Acc:772213]
871	ENSGALG00000034326	87.2169	1.19039	0.300993	3.95489	7.65701e-05	0.00206458	TMEM158	2	42973622	42974929	transmembrane protein 158 [Source:NCBI gene;Acc:776186]
1094	ENSGALG00000043764	62.6454	-1.47792	0.373873	-3.95301	7.71734e-05	0.00207737	KCNS2	2	127547149	127548766	potassium voltage-gated channel modifier subfamily S member 2 [Source:NCBI gene;Acc:430463]
225	ENSGALG00000006543	2965.38	0.340095	0.0860953	3.95022	7.80796e-05	0.00209826	PFKL	9	4551587	4557627	phosphofructokinase, liver type [Source:NCBI gene;Acc:769850]
1180	ENSGALG00000052007	14.4798	-2.20336	0.558146	-3.94764	7.89261e-05	0.00211748		13	18452183	18465949
1028	ENSGALG00000041346	1482.79	0.97716	0.24767	3.94541	7.96629e-05	0.00213369	CXCL12	6	19850341	19864037	C-X-C motif chemokine ligand 12 [Source:NCBI gene;Acc:395180]
542	ENSGALG00000014956	235.822	-0.685276	0.173809	-3.94269	8.0573e-05	0.00215449	POLK	Z	23872229	23901554	DNA polymerase kappa [Source:NCBI gene;Acc:374003]
700	ENSGALG00000026086	8.60792	4.70393	1.19335	3.9418	8.08735e-05	0.00215895	CRYBB2	15	7284658	7286811	crystallin beta B2 [Source:NCBI gene;Acc:396088]
545	ENSGALG00000014999	4030.21	-0.467296	0.11867	-3.93777	8.22433e-05	0.00219189	MAP1B	Z	25324362	25392656	microtubule associated protein 1B [Source:NCBI gene;Acc:396174]
1171	ENSGALG00000051505	1673.76	0.780471	0.198324	3.93534	8.30791e-05	0.00221051	ZNF503	6	15415982	15419961	zinc finger protein 503 [Source:NCBI gene;Acc:770136]
1150	ENSGALG00000049806	194.777	0.870876	0.221542	3.93097	8.46024e-05	0.00224733		6	30192760	30197507
1116	ENSGALG00000046855	19.4277	1.79856	0.458586	3.92198	8.78256e-05	0.00232454		26	409740	411173
305	ENSGALG00000008700	7122.57	-0.699466	0.17836	-3.92166	8.79414e-05	0.00232454	PDCD4	6	27094512	27111651	programmed cell death 4 [Source:NCBI gene;Acc:374191]
752	ENSGALG00000028912	111.736	-1.55095	0.39548	-3.92168	8.79332e-05	0.00232454	SCRT2	20	9917640	9920382	scratch family transcriptional repressor 2 [Source:NCBI gene;Acc:100379662]
1161	ENSGALG00000050750	72.1054	-1.2448	0.317483	-3.92082	8.82483e-05	0.00232883	NRN1L	11	945073	946856	neuritin 1 like [Source:NCBI gene;Acc:100858970]
1110	ENSGALG00000046455	31.7931	-1.72116	0.439138	-3.91941	8.87672e-05	0.0023387		26	2218536	2221245
64	ENSGALG00000002314	21.1771	1.70496	0.43534	3.91638	8.98888e-05	0.00236438	CDHR1	6	3766876	3800358	cadherin related family member 1 [Source:NCBI gene;Acc:414847]
113	ENSGALG00000003470	44.0993	1.31396	0.335875	3.91204	9.15188e-05	0.00240334	ZMAT4	22	2825849	2861391	zinc finger matrin-type 4 [Source:NCBI gene;Acc:426786]
376	ENSGALG00000010163	1648.37	0.566507	0.144831	3.91151	9.17227e-05	0.00240358	LGR5	1	36352208	36436218	leucine rich repeat containing G protein-coupled receptor 5 [Source:NCBI gene;Acc:427867]
123	ENSGALG00000003802	179.44	-0.60775	0.155386	-3.91123	9.18262e-05	0.00240358	OTUD7A	10	5926089	5995672	OTU deubiquitinase 7A [Source:NCBI gene;Acc:415380]
273	ENSGALG00000007794	12.1764	-2.60877	0.668349	-3.9033	9.48889e-05	0.00247972	DRD2	24	5740654	5762035	dopamine receptor D2 [Source:NCBI gene;Acc:428252]
1234	ENSGALG00000055026	10.4498	2.63621	0.675655	3.90171	9.55145e-05	0.00249203		6	27058502	27064906
41	ENSGALG00000001603	1767.4	-0.352297	0.0903143	-3.90079	9.58788e-05	0.0024975	NARF	18	3478570	3492518	nuclear prelamin A recognition factor [Source:NCBI gene;Acc:417341]
270	ENSGALG00000007744	329.455	-1.11035	0.285394	-3.89058	0.000100006	0.0026008	CASS4	20	11992062	12008045	Cas scaffold protein family member 4 [Source:HGNC Symbol;Acc:HGNC:15878]
25	ENSGALG00000001097	186.971	0.730078	0.187697	3.88966	0.000100387	0.00260649	WNT9B	27	3494643	3509799	Wnt family member 9B [Source:NCBI gene;Acc:771092]
976	ENSGALG00000039022	256.312	0.702681	0.180985	3.88254	0.000103369	0.00267962	PDE1B	33	6022235	6034993	phosphodiesterase 1B [Source:NCBI gene;Acc:777528]
141	ENSGALG00000004394	1380.87	-0.590969	0.152356	-3.87887	0.000104943	0.00271605		7	6712367	6730379	poly(rC) binding protein 3 [Source:NCBI gene;Acc:100858906]
370	ENSGALG00000009995	145.413	-1.11732	0.288209	-3.87676	0.000105857	0.00273531	AKAP6	5	34982476	35237118	A-kinase anchoring protein 6 [Source:NCBI gene;Acc:423314]
1196	ENSGALG00000052932	2099.52	-0.435214	0.112306	-3.87524	0.000106519	0.00274801	SHROOM3	4	49738482	49832032	shroom family member 3 [Source:NCBI gene;Acc:422636]
435	ENSGALG00000011686	4955.93	0.587652	0.151766	3.8721	0.000107902	0.00277924	SEMA5B	7	26550205	26731077	semaphorin 5B [Source:NCBI gene;Acc:424248]
419	ENSGALG00000011277	41.1115	-1.539	0.39835	-3.86343	0.000111805	0.00287518	PLEKHG7	1	44616111	44646792	pleckstrin homology and RhoGEF domain containing G7 [Source:NCBI gene;Acc:417895]
394	ENSGALG00000010820	591.091	-1.32793	0.343829	-3.86218	0.000112378	0.00288533	CHGA	5	45084388	45094601	chromogranin A [Source:NCBI gene;Acc:423420]
763	ENSGALG00000029301	440.852	0.668664	0.173286	3.85874	0.000113975	0.00292167	BMP2	3	15202203	15229780	bone morphogenetic protein 2 [Source:NCBI gene;Acc:378779]
485	ENSGALG00000013207	8284.89	0.624376	0.161936	3.85569	0.000115403	0.00295358	CTNNAL1	2	88491627	88549212	catenin alpha like 1 [Source:NCBI gene;Acc:100858912]
259	ENSGALG00000007371	979.741	0.462255	0.119905	3.85518	0.000115643	0.00295504	IGDCC3	10	18280750	18356598	immunoglobulin superfamily DCC subclass member 3 [Source:NCBI gene;Acc:415535]
520	ENSGALG00000014561	102.656	0.910686	0.236377	3.85268	0.000116831	0.00297596	PTPN6	1	77994636	78014698	protein tyrosine phosphatase, non-receptor type 6 [Source:NCBI gene;Acc:427947]
1086	ENSGALG00000043223	1347.52	0.712776	0.184999	3.85287	0.000116743	0.00297596	COL26A1	19	3673296	3828129	collagen type XXVI alpha 1 chain [Source:HGNC Symbol;Acc:HGNC:18038]
992	ENSGALG00000039786	8307.27	0.659873	0.171616	3.84504	0.000120531	0.00306537	FGFR1	22	2646153	2661037	fibroblast growth factor receptor 1 [Source:NCBI gene;Acc:396516]
503	ENSGALG00000013869	64.6397	1.10402	0.287207	3.84398	0.000121053	0.00307378	IL20RA	3	54956242	54977305	interleukin 20 receptor subunit alpha [Source:NCBI gene;Acc:421686]
203	ENSGALG00000005978	60.6189	-2.23871	0.584262	-3.83169	0.000127267	0.00322651	RBP3	6	18815478	18829935	retinol binding protein 3 [Source:NCBI gene;Acc:395553]
73	ENSGALG00000002525	489.872	-0.457183	0.119362	-3.83023	0.000128024	0.00323766	RASGEF1A	6	5430790	5475162	RasGEF domain family member 1A [Source:NCBI gene;Acc:423631]
759	ENSGALG00000029168	248.034	-1.01281	0.264437	-3.83007	0.000128109	0.00323766		1	123281269	123301148	transmembrane protein 27 [Source:NCBI gene;Acc:418622]
313	ENSGALG00000008910	117.118	-0.995256	0.259895	-3.82945	0.00012843	0.00324069		7	14306197	14316264
946	ENSGALG00000037682	625.523	-0.510657	0.133448	-3.82664	0.000129903	0.00327235	CCSER2	6	1634831	1751717	coiled-coil serine rich protein 2 [Source:NCBI gene;Acc:423606]
603	ENSGALG00000016276	250.805	-1.17515	0.307126	-3.82629	0.00013009	0.00327235	KHDRBS2	3	86081964	86389548	KH RNA binding domain containing, signal transduction associated 2 [Source:NCBI gene;Acc:428643]
1200	ENSGALG00000053154	34.7915	-1.77159	0.463113	-3.82539	0.000130566	0.00327921		1	54982805	55044149
486	ENSGALG00000013208	4028.19	-0.475369	0.124413	-3.8209	0.000132965	0.00333425	CENPE	4	60990743	61026616	centromere protein E [Source:NCBI gene;Acc:422716]
159	ENSGALG00000004812	1541.8	0.749464	0.196349	3.817	0.000135083	0.0033821	FAM129A	8	8332878	8393131	family with sequence similarity 129 member A [Source:NCBI gene;Acc:424451]
767	ENSGALG00000029446	325.227	-0.917407	0.240422	-3.81582	0.000135734	0.00339314		1	4688854	4719036	transmembrane protein 110-like [Source:NCBI gene;Acc:419112]
523	ENSGALG00000014645	150.066	0.920725	0.241551	3.81172	0.000138002	0.00343918	MEF2C	Z	60517700	60640680	myocyte enhancer factor 2C [Source:NCBI gene;Acc:769007]
573	ENSGALG00000015409	7269.95	0.538115	0.141166	3.81192	0.00013789	0.00343918	PROS1	1	91099246	91130574	protein S (alpha) [Source:NCBI gene;Acc:418430]
839	ENSGALG00000033089	131.214	-1.32252	0.34711	-3.8101	0.000138913	0.00345653		2	126206530	126249421	cHz-cadherin [Source:NCBI gene;Acc:414835]
311	ENSGALG00000008896	22.1014	1.55522	0.408506	3.8071	0.000140606	0.00349328	PPP1R1C	7	14106274	14154526	protein phosphatase 1 regulatory inhibitor subunit 1C [Source:NCBI gene;Acc:424117]
175	ENSGALG00000005208	894.904	-0.708405	0.186093	-3.80672	0.000140825	0.00349332	S1PR1	8	12067120	12071019	sphingosine-1-phosphate receptor 1 [Source:NCBI gene;Acc:424462]
38	ENSGALG00000001536	835.442	0.782586	0.205755	3.80349	0.000142674	0.00353375		20	979607	1019444	Rho GTPase activating protein 39 [Source:NCBI gene;Acc:419132]
1113	ENSGALG00000046715	104.033	-1.29885	0.341989	-3.79792	0.000145914	0.00360847		Z	70410679	70412769
753	ENSGALG00000028971	3130.07	-0.380616	0.10026	-3.79627	0.000146889	0.00362701	NKIRAS2	27	7577987	7580140	NFKB inhibitor interacting Ras like 2 [Source:NCBI gene;Acc:420032]
832	ENSGALG00000032746	633.278	0.837834	0.220942	3.7921	0.000149376	0.00368278	ENPP2	2	136526177	136595461	ectonucleotide pyrophosphatase/phosphodiesterase 2 [Source:NCBI gene;Acc:420361]
1233	ENSGALG00000055006	1597.88	0.551682	0.145501	3.79159	0.000149683	0.00368472	AHDC1	23	2108324	2204019	AT-hook DNA binding motif containing 1 [Source:HGNC Symbol;Acc:HGNC:25230]
67	ENSGALG00000002389	252.598	1.29392	0.341315	3.79097	0.000150058	0.00368832		18	4720956	4740037	integrin subunit beta 4 [Source:NCBI gene;Acc:417374]
1087	ENSGALG00000043355	4471.15	-0.664373	0.175279	-3.79037	0.000150423	0.00369166		1	15869289	16025693	cadherin EGF LAG seven-pass G-type receptor 1 [Source:NCBI gene;Acc:426068]
184	ENSGALG00000005378	1710.61	-0.60364	0.159369	-3.7877	0.00015205	0.00372593	ARNTL	5	7820343	7864789	aryl hydrocarbon receptor nuclear translocator like [Source:NCBI gene;Acc:374115]
915	ENSGALG00000036638	47.8831	-1.13364	0.299508	-3.78499	0.000153712	0.00376092	TACR1	22	3951091	3963204	tachykinin receptor 1 [Source:NCBI gene;Acc:395677]
568	ENSGALG00000015373	11.6486	-3.11711	0.824568	-3.7803	0.000156641	0.00382678	PDE6B	Z	53575086	53596769	phosphodiesterase 6B [Source:NCBI gene;Acc:395092]
186	ENSGALG00000005409	123.348	-1.91418	0.507135	-3.7745	0.000160331	0.003911	LHX1	19	8536207	8539366	LIM homeobox 1 [Source:NCBI gene;Acc:396381]
640	ENSGALG00000017186	3166.44	-0.499433	0.132398	-3.77221	0.000161808	0.00394108	BIRC3	1	183926160	183936332	baculoviral IAP repeat containing 3 [Source:NCBI gene;Acc:374012]
655	ENSGALG00000019233	66.766	1.03389	0.274481	3.76669	0.000165423	0.00402306		1	83879170	83892733	phospholipase A2 group X-like [Source:NCBI gene;Acc:418356]
400	ENSGALG00000010858	1098.52	1.08136	0.287416	3.76235	0.000168326	0.00408441	LRP2	7	18736749	18812213	LDL receptor related protein 2 [Source:NCBI gene;Acc:424168]
423	ENSGALG00000011413	38.7493	-1.37424	0.365278	-3.76216	0.000168453	0.00408441		8	27059863	27073615	cytochrome P450, family 2, subfamily J, polypeptide 19 [Source:NCBI gene;Acc:424729]
636	ENSGALG00000017106	990.07	-1.11895	0.297508	-3.76106	0.000169192	0.00409617	ATP8A2	1	178053268	178362187	ATPase phospholipid transporting 8A2 [Source:NCBI gene;Acc:418936]
182	ENSGALG00000005347	4860.55	-0.397515	0.105742	-3.75929	0.000170398	0.00411919	ADAMTS18	11	13794910	13862852	ADAM metallopeptidase with thrombospondin type 1 motif 18 [Source:NCBI gene;Acc:100858277]
453	ENSGALG00000012227	736.312	0.427264	0.113789	3.75489	0.000173415	0.00418585	TSPAN5	4	59785679	59862479	tetraspanin 17 [Source:NCBI gene;Acc:422702]
110	ENSGALG00000003403	2115.63	0.444524	0.118448	3.75292	0.000174784	0.00421259	ZNF385C	27	7580080	7589611	zinc finger protein 385C [Source:NCBI gene;Acc:420031]
833	ENSGALG00000032768	136.811	0.766167	0.204349	3.7493	0.000177328	0.00426753	SOX5	1	65833774	66173568	SRY-box 5 [Source:NCBI gene;Acc:418195]
484	ENSGALG00000013177	766.907	0.553852	0.147885	3.74515	0.000180287	0.00433225	BCAT1	1	65359495	65418925	branched chain amino acid transaminase 1 [Source:NCBI gene;Acc:418193]
870	ENSGALG00000034306	1593.99	-1.02787	0.275008	-3.73758	0.000185799	0.00445807	NEUROD4	33	5982748	5983859	neuronal differentiation 4 [Source:NCBI gene;Acc:395959]
803	ENSGALG00000031274	1848.94	0.612649	0.164072	3.73402	0.000188445	0.00451484	SLC4A8	33	5078182	5097737	solute carrier family 4 member 8 [Source:NCBI gene;Acc:425441]
1217	ENSGALG00000054187	54.6979	1.1132	0.298343	3.73128	0.000190506	0.00454397		2	131174886	131186117
343	ENSGALG00000009488	81.2087	0.877315	0.235112	3.73147	0.000190364	0.00454397	LRRN3	1	27616564	27618690	leucine rich repeat neuronal 3 [Source:NCBI gene;Acc:770169]
733	ENSGALG00000027788	3418.11	-0.444434	0.119097	-3.7317	0.000190193	0.00454397	CPE	4	23889262	23935926	carboxypeptidase E [Source:NCBI gene;Acc:422424]
987	ENSGALG00000039461	1088.72	0.729925	0.195664	3.7305	0.000191103	0.00455148	TNFRSF1A	1	80183729	80196654	TNF receptor superfamily member 1A [Source:NCBI gene;Acc:418325]
932	ENSGALG00000037332	1418.79	0.568367	0.152415	3.72908	0.000192182	0.00457041	IGFBP7	4	49164561	49178507	insulin like growth factor binding protein 7 [Source:NCBI gene;Acc:422620]
328	ENSGALG00000009207	595.187	0.458414	0.123034	3.72592	0.000194602	0.00462116	TRIM2	4	19768464	19870165	tripartite motif containing 2 [Source:NCBI gene;Acc:100857562]
1160	ENSGALG00000050417	5.74438	5.01475	1.3479	3.7204	0.000198907	0.00471643		5	12295636	12313551
83	ENSGALG00000002744	101.566	0.756823	0.203532	3.71844	0.000200455	0.00474616	PCDH15	6	7005075	7303413	protocadherin related 15 [Source:NCBI gene;Acc:423644]
730	ENSGALG00000027389	348.453	-0.607525	0.163411	-3.71777	0.000200989	0.00475182	RGS7BP	Z	20155082	20189943	regulator of G-protein signaling 7 binding protein [Source:NCBI gene;Acc:770874]
781	ENSGALG00000030151	86.898	0.900366	0.242425	3.71399	0.000204014	0.00481628	LUZP2	5	1329073	1496599	leucine zipper protein 2 [Source:NCBI gene;Acc:423001]
1216	ENSGALG00000054173	386.11	-0.519721	0.139968	-3.71314	0.000204703	0.00482549		4	75879121	75894354
496	ENSGALG00000013703	773.171	0.529969	0.142942	3.70757	0.000209254	0.00492556	DIPK1C	2	91875930	91886754	family with sequence similarity 69 member C [Source:NCBI gene;Acc:421014]
651	ENSGALG00000017485	28.5668	1.48731	0.401575	3.7037	0.000212479	0.00499419	TLR1A	4	69518863	69524197	toll-like receptor 1 family member A [Source:NCBI gene;Acc:426274]
199	ENSGALG00000005909	364.233	0.662735	0.179087	3.70064	0.000215058	0.0050328	GATA2	12	9596109	9612130	GATA binding protein 2 [Source:NCBI gene;Acc:416018]
620	ENSGALG00000016769	2327.74	0.402798	0.108838	3.7009	0.000214834	0.0050328	CHST10	1	134408808	134422786	carbohydrate sulfotransferase 10 [Source:NCBI gene;Acc:395206]
928	ENSGALG00000037241	1873.08	-0.487692	0.131765	-3.70121	0.000214572	0.0050328	KCNAB2	21	673711	691341	potassium voltage-gated channel subfamily A regulatory beta subunit 2 [Source:NCBI gene;Acc:396068]
509	ENSGALG00000014094	3452.24	-0.510679	0.138017	-3.70012	0.000215496	0.00503573	STK38L	1	68074888	68118677	serine/threonine kinase 38 like [Source:NCBI gene;Acc:418217]
321	ENSGALG00000009062	600.894	0.561865	0.151874	3.69954	0.000215991	0.00503793	CDK14	2	21788601	22097425	cyclin dependent kinase 14 [Source:NCBI gene;Acc:420546]
421	ENSGALG00000011342	368.25	0.540734	0.146173	3.69928	0.000216215	0.00503793	FGD6	1	45405227	45469802	FYVE, RhoGEF and PH domain containing 6 [Source:NCBI gene;Acc:417908]
1147	ENSGALG00000049574	61.4478	1.07529	0.290785	3.69789	0.000217395	0.00505812		1	89992354	90013694
1163	ENSGALG00000050798	53.6608	1.06032	0.286873	3.69614	0.000218901	0.00508582		Z	58590133	58597241
688	ENSGALG00000024136	25.0288	-1.67766	0.454161	-3.69397	0.00022078	0.00512209		25	2266372	2267965	beta-keratin [Source:NCBI gene;Acc:408038]
1070	ENSGALG00000042505	627.327	0.593041	0.160633	3.69189	0.000222596	0.00515681	DSEL	2	94652557	94656207	dermatan sulfate epimerase like [Source:NCBI gene;Acc:421028]
513	ENSGALG00000014268	8.25542	-4.53073	1.22767	-3.69052	0.000223798	0.00517721	CHRNA9	4	68963214	68975555	cholinergic receptor nicotinic alpha 9 subunit [Source:NCBI gene;Acc:395522]
1179	ENSGALG00000051993	107.841	-0.757442	0.205301	-3.68942	0.000224766	0.00519217		2	98582916	98594266
765	ENSGALG00000029354	167.484	0.916633	0.248623	3.68684	0.000227059	0.00523761	GMIP	30	437446	458592	GEM interacting protein [Source:NCBI gene;Acc:426010]
687	ENSGALG00000024083	375.181	0.65917	0.178811	3.68641	0.000227438	0.00523886	TCIM	22	2793540	2795001	chromosome 22 open reading frame, human C8orf4 [Source:NCBI gene;Acc:771032]
248	ENSGALG00000007080	673.155	0.45689	0.124001	3.68457	0.000229086	0.00526931		13	17740791	17758380
586	ENSGALG00000015824	6.042	5.09116	1.38218	3.68344	0.000230107	0.00528526	CGA	3	76586294	76603827	glycoprotein hormones, alpha polypeptide [Source:NCBI gene;Acc:421829]
785	ENSGALG00000030251	250.692	0.560534	0.152303	3.68038	0.000232888	0.00534153	ADCY8	2	140875182	140993382	adenylate cyclase 8 [Source:NCBI gene;Acc:420328]
1029	ENSGALG00000041371	215.083	-1.41942	0.385965	-3.67759	0.000235452	0.00539265		28	1263417	1290391	unc-13 homolog A [Source:NCBI gene;Acc:430487]
1124	ENSGALG00000047577	119.708	-1.07113	0.291333	-3.67664	0.000236325	0.00540498		5	46488214	46548179
147	ENSGALG00000004530	338.497	-1.13926	0.309916	-3.67602	0.000236902	0.0054105	MMD2	14	4435969	4445512	monocyte to macrophage differentiation associated 2 [Source:NCBI gene;Acc:416480]
618	ENSGALG00000016734	223.09	0.545897	0.148559	3.67463	0.000238198	0.00542472	SLC9A7	1	131537500	131605265	solute carrier family 9 member A7 [Source:NCBI gene;Acc:418676]
647	ENSGALG00000017376	1983.5	-0.542458	0.147622	-3.67465	0.000238179	0.00542472		8	1909179	1914835
84	ENSGALG00000002771	236.065	0.791806	0.215553	3.67337	0.000239377	0.00544388	CRIP1	8	4371681	4375045	cysteine rich protein 1 [Source:NCBI gene;Acc:101747696]
741	ENSGALG00000028091	7.90948	3.51298	0.956453	3.67293	0.000239786	0.00544551	MYF5	1	40085112	40086326	myogenic factor 5 [Source:NCBI gene;Acc:395633]
140	ENSGALG00000004372	1051.38	0.435963	0.118804	3.66959	0.000242942	0.00550941	MICU1	6	12061891	12152583	mitochondrial calcium uptake 1 [Source:NCBI gene;Acc:769141]
727	ENSGALG00000027231	1463.72	-0.750199	0.204547	-3.66762	0.000244822	0.00554427	NRARP	17	1016268	1016997	NOTCH regulated ankyrin repeat protein [Source:HGNC Symbol;Acc:HGNC:33843]
527	ENSGALG00000014758	1009.02	0.504459	0.137565	3.66706	0.000245359	0.00554776	ARHGAP28	2	99623422	99648395	Rho GTPase activating protein 28 [Source:NCBI gene;Acc:421053]
1036	ENSGALG00000041621	1689.08	0.501478	0.136764	3.66674	0.000245665	0.00554776	LY6E	2	148338397	148344678	lymphocyte antigen 6 family member E [Source:NCBI gene;Acc:395550]
233	ENSGALG00000006723	4943.77	-0.562446	0.15345	-3.66534	0.000247015	0.00557044		2	10454430	10459537	isopentenyl-diphosphate delta isomerase 2 [Source:NCBI gene;Acc:420459]
1130	ENSGALG00000048115	975.626	-0.593831	0.162035	-3.66483	0.000247503	0.00557366	OLFM2	30	1037427	1050782	olfactomedin 2 [Source:NCBI gene;Acc:107057621]
517	ENSGALG00000014501	64.4561	1.03352	0.282222	3.66209	0.000250164	0.00562573	FGFBP2	4	76567092	76569320	fibroblast growth factor binding protein 2 [Source:NCBI gene;Acc:395094]
365	ENSGALG00000009884	89.5587	-1.12186	0.306496	-3.66027	0.000251951	0.00565801	SYT14	3	22825936	22906255	synaptotagmin 14 [Source:NCBI gene;Acc:428566]
1026	ENSGALG00000041238	5416.36	0.521265	0.142447	3.65937	0.000252835	0.00566998		17	8964516	8989416	carboxyl-terminal PDZ ligand of neuronal nitric oxide synthase protein-like [Source:NCBI gene;Acc:417113]
721	ENSGALG00000027070	3002.46	0.402721	0.110099	3.65782	0.000254371	0.00569649	TIMP2	18	9760746	9768563	TIMP metallopeptidase inhibitor 2 [Source:NCBI gene;Acc:374178]
514	ENSGALG00000014280	32.2507	-1.30725	0.357535	-3.6563	0.000255883	0.00572242	AICDA	1	75632084	75637754	activation induced cytidine deaminase [Source:NCBI gene;Acc:418257]
287	ENSGALG00000008120	1786.9	0.4389	0.120187	3.65179	0.000260416	0.00581572	TLE3	10	19916361	19936011	transducin like enhancer of split 3 [Source:NCBI gene;Acc:415568]
162	ENSGALG00000004917	470.688	0.949027	0.259966	3.65058	0.000261652	0.00583524	DOC2B	19	7178655	7196511	double C2 domain beta [Source:NCBI gene;Acc:417624]
1037	ENSGALG00000041643	556.044	0.772597	0.211689	3.64968	0.000262568	0.00583951	NFIC	28	1203420	1242963	nuclear factor I C [Source:NCBI gene;Acc:396208]
522	ENSGALG00000014615	3502.02	0.688929	0.188749	3.64996	0.000262278	0.00583951	LAMA1	2	99519352	99618009	laminin subunit alpha 1 [Source:NCBI gene;Acc:374016]
632	ENSGALG00000017031	110.351	0.79618	0.218254	3.64795	0.000264345	0.00586882		1	171811132	171827960	transmembrane phosphatase with tensin homology [Source:NCBI gene;Acc:418885]
815	ENSGALG00000031934	2396.84	0.426639	0.116962	3.64768	0.000264614	0.00586882	TES	1	25316566	25342793	testin LIM domain protein [Source:NCBI gene;Acc:395332]
176	ENSGALG00000005223	217.758	-0.866709	0.237682	-3.64651	0.000265828	0.00588766	ADCYAP1R1	2	1432870	1562154	ADCYAP receptor type I [Source:NCBI gene;Acc:420386]
929	ENSGALG00000037286	68.2523	-1.37341	0.376978	-3.6432	0.000269273	0.00595577	VIL1	7	22534108	22539376	villin 1 [Source:NCBI gene;Acc:396423]
211	ENSGALG00000006138	526.213	-0.541566	0.148718	-3.64156	0.000270992	0.00598558	HELZ2	20	9732482	9752786	helicase with zinc finger 2 [Source:NCBI gene;Acc:419265]
1129	ENSGALG00000048017	510.97	0.776488	0.213385	3.63891	0.00027379	0.00603086		4	12289242	12292023
1104	ENSGALG00000045584	788.17	0.442018	0.121461	3.63918	0.000273505	0.00603086		4	10959282	10973769	V-set and immunoglobulin domain containing 10 like [Source:NCBI gene;Acc:422293]
161	ENSGALG00000004889	43443	0.351301	0.0965703	3.63777	0.000275005	0.00604936	SLC2A1	21	6460791	6475374	solute carrier family 2 member 1 [Source:NCBI gene;Acc:396130]
991	ENSGALG00000039735	2103.6	-0.428435	0.117798	-3.63702	0.000275809	0.00605877	EML1	5	48411424	48530200	echinoderm microtubule associated protein like 1 [Source:NCBI gene;Acc:423452]
540	ENSGALG00000014944	34.548	1.26274	0.347714	3.63154	0.000281739	0.00616385	GCNT4	Z	24089346	24107538	glucosaminyl (N-acetyl) transferase 4, core 2 [Source:NCBI gene;Acc:427207]
1166	ENSGALG00000051104	325.396	0.92974	0.256018	3.63155	0.000281727	0.00616385		13	15795525	15799585
433	ENSGALG00000011623	1447	-0.48708	0.134109	-3.63198	0.00028125	0.00616385	ADAMTS3	4	50473922	50604585	ADAM metallopeptidase with thrombospondin type 1 motif 3 [Source:NCBI gene;Acc:428760]
146	ENSGALG00000004528	224.013	-0.632638	0.17429	-3.62979	0.000283647	0.00619718	TSHZ3	11	9225471	9286162	teashirt zinc finger homeobox 3 [Source:NCBI gene;Acc:415762]
106	ENSGALG00000003201	456.112	0.581198	0.160195	3.62806	0.000285556	0.00623046	FBXL8	11	2455977	2460100	F-box and leucine rich repeat protein 8 [Source:NCBI gene;Acc:415701]
652	ENSGALG00000017715	731.507	0.670883	0.18519	3.62267	0.000291574	0.00633418	TINAGL1	23	5106695	5112284	tubulointerstitial nephritis antigen like 1 [Source:NCBI gene;Acc:430648]
398	ENSGALG00000010853	224.129	-0.649542	0.1793	-3.62266	0.000291592	0.00633418	C8B	8	26178921	26194902	complement C8 beta chain [Source:NCBI gene;Acc:424669]
1034	ENSGALG00000041575	160.512	-0.893885	0.246709	-3.62324	0.000290937	0.00633418	PPP1R14C	3	48424046	48474322	protein phosphatase 1 regulatory inhibitor subunit 14C [Source:NCBI gene;Acc:421630]
1198	ENSGALG00000053050	17.8463	-1.70952	0.471929	-3.6224	0.000291881	0.00633418		1	4683722	4688782
1189	ENSGALG00000052464	99.5765	0.775944	0.214381	3.61946	0.000295214	0.00638978	ANKRD33	33	3264423	3269205	ankyrin repeat domain 33 [Source:NCBI gene;Acc:430112]
923	ENSGALG00000036949	704.28	0.718833	0.198603	3.61944	0.000295236	0.00638978	ASAP3	23	2336751	2352001	ArfGAP with SH3 domain, ankyrin repeat and PH domain 3 [Source:NCBI gene;Acc:429809]
1120	ENSGALG00000047182	301.152	0.684321	0.189208	3.61677	0.000298301	0.00644746	ACHE	31	2208184	2214141	acetylcholinesterase (Cartwright blood group) [Source:NCBI gene;Acc:396388]
33	ENSGALG00000001412	672.392	0.395571	0.109538	3.61125	0.000304726	0.00657752	SEMA7A	10	2987868	3010326	semaphorin 7A (John Milton Hagen blood group) [Source:NCBI gene;Acc:415298]
691	ENSGALG00000025735	206.67	0.988317	0.273953	3.60761	0.00030903	0.00666149	PDE6H	1	47970260	47976073	phosphodiesterase 6H [Source:NCBI gene;Acc:378929]
389	ENSGALG00000010737	40.0988	-1.08242	0.300125	-3.60657	0.000310274	0.00667939	PLD5	3	35569976	35737294	phospholipase D family member 5 [Source:NCBI gene;Acc:421501]
72	ENSGALG00000002515	2464.15	0.291775	0.0809341	3.60509	0.000312042	0.00670848	OLFM1	17	7899618	7927026	olfactomedin 1 [Source:NCBI gene;Acc:395535]
585	ENSGALG00000015822	10.8573	2.36245	0.655838	3.60218	0.00031556	0.00677509		1	105378074	105407520	MAP3K7 C-terminal like [Source:NCBI gene;Acc:418487]
667	ENSGALG00000021126	61.5458	1.17892	0.327673	3.59786	0.000320843	0.00687936	SLC2A11L1	15	8319427	8327320	solute carrier family 2 member 11-like 1 [Source:NCBI gene;Acc:416935]
349	ENSGALG00000009612	757.166	0.507156	0.140985	3.59723	0.000321618	0.00688681	TGFB2	3	19449227	19512091	transforming growth factor beta 2 [Source:NCBI gene;Acc:421352]
1162	ENSGALG00000050760	1229.65	0.352698	0.0980761	3.59617	0.000322935	0.00690584	ADCY6	33	3371650	3389497	adenylate cyclase type 6-like [Source:NCBI gene;Acc:107050028]
707	ENSGALG00000026452	976.94	-0.634263	0.176606	-3.5914	0.000328904	0.00702418	CAVIN4	2	88738279	88751907	muscle related coiled-coil protein [Source:NCBI gene;Acc:420986]
1059	ENSGALG00000042159	109.043	-0.744929	0.207558	-3.58901	0.000331932	0.00707946	SLITRK3	9	21273430	21276090	uncharacterized LOC107054133 [Source:NCBI gene;Acc:107054133]
1074	ENSGALG00000042744	428.758	0.490882	0.136928	3.58495	0.00033714	0.00718103	RGS2	8	3955424	3958244	regulator of G-protein signaling 2 [Source:NCBI gene;Acc:378912]
1057	ENSGALG00000042151	728.824	-0.461193	0.128669	-3.58433	0.000337941	0.0071886		4	8703252	8712457
279	ENSGALG00000007899	104.707	0.799903	0.223233	3.58326	0.000339329	0.00720339	CHRND	9	15755236	15759481	cholinergic receptor nicotinic delta subunit [Source:NCBI gene;Acc:424940]
312	ENSGALG00000008908	1419.95	-1.80523	0.503817	-3.58311	0.00033953	0.00720339	NEUROD1	7	14257747	14259601	neuronal differentiation 1 [Source:NCBI gene;Acc:395754]
1181	ENSGALG00000052027	38.3209	1.34191	0.374571	3.58251	0.000340302	0.0072103		1	131722616	131727023	fibronectin type III domain-containing protein 9-like [Source:NCBI gene;Acc:101748456]
813	ENSGALG00000031659	74.3349	1.0205	0.285033	3.5803	0.000343204	0.00725487		1	76321594	76344176
506	ENSGALG00000013980	222.924	0.594177	0.165966	3.58012	0.000343436	0.00725487	SLC2A12	3	56302892	56331660	solute carrier family 2 member 12 [Source:NCBI gene;Acc:421696]
439	ENSGALG00000011811	5887.32	-0.449364	0.125525	-3.57988	0.000343756	0.00725487	SYNE2	5	53231805	53388473	spectrin repeat containing nuclear envelope protein 2 [Source:NCBI gene;Acc:423509]
1098	ENSGALG00000044251	189.909	0.802998	0.22469	3.57381	0.000351829	0.00741554	RASSF7	5	16101556	16106288	Ras association domain family member 7 [Source:NCBI gene;Acc:423107]
908	ENSGALG00000036286	458.038	0.561493	0.157129	3.57345	0.000352315	0.00741609		5	48336527	48353084	HHIP like 1 [Source:NCBI gene;Acc:423448]
242	ENSGALG00000006978	1991.51	-0.444088	0.124379	-3.57043	0.000356393	0.00749216	APOOL	4	8717385	8732413	apolipoprotein O like [Source:NCBI gene;Acc:422271]
1089	ENSGALG00000043460	1974.11	-0.646623	0.181124	-3.57005	0.000356915	0.00749336	SOX2	9	17025522	17026706	SRY-box 2 [Source:NCBI gene;Acc:396105]
530	ENSGALG00000014860	2535.41	-0.455966	0.127818	-3.56731	0.00036067	0.00756235	YES1	2	101881311	101930571	YES proto-oncogene 1, Src family tyrosine kinase [Source:NCBI gene;Acc:396238]
1155	ENSGALG00000050058	2543.98	-0.661263	0.185428	-3.56615	0.000362268	0.00758598	REEP1	4	85498153	85557858	receptor accessory protein 1 [Source:NCBI gene;Acc:771776]
868	ENSGALG00000034284	6169.46	0.78902	0.221358	3.56445	0.000364623	0.0076254	SLC4A2	2	316447	325524	solute carrier family 4 member 2 [Source:NCBI gene;Acc:395809]
68	ENSGALG00000002437	680.583	0.424348	0.119124	3.56223	0.000367718	0.00768016	DIPK1B	17	8025526	8031500	family with sequence similarity 69 member B [Source:NCBI gene;Acc:417139]
74	ENSGALG00000002539	107.149	-0.690075	0.193759	-3.56151	0.000368728	0.0076913	KCNN2	Z	73473843	73543841	potassium calcium-activated channel subfamily N member 2 [Source:NCBI gene;Acc:395579]
840	ENSGALG00000033178	1174.66	-0.595744	0.167296	-3.56103	0.000369403	0.00769541	KLF6	2	11821968	11830930	Kruppel like factor 6 [Source:NCBI gene;Acc:420463]
1117	ENSGALG00000046914	1868.42	-0.508139	0.142734	-3.56003	0.00037081	0.00771475		4	68455867	68468029
487	ENSGALG00000013225	2342.97	-0.323051	0.0908286	-3.55671	0.000375527	0.00780284	VAT1L	11	13982142	14025331	vesicle amine transport 1 like [Source:NCBI gene;Acc:430410]
671	ENSGALG00000021542	131.273	-0.813597	0.228853	-3.55511	0.000377828	0.00784053	SNCB	13	11057186	11060853	synuclein beta [Source:NCBI gene;Acc:395391]
1203	ENSGALG00000053390	108.969	0.854766	0.240558	3.55327	0.000380473	0.00788527		17	8969075	8972904
160	ENSGALG00000004833	2748.47	0.486133	0.136864	3.55196	0.000382379	0.00791461	P3H1	21	6377332	6383361	prolyl 3-hydroxylase 1 [Source:NCBI gene;Acc:414142]
65	ENSGALG00000002375	14081.6	-0.624153	0.175755	-3.55127	0.00038338	0.00792515	NOTCH1	17	8107664	8143170	notch 1 [Source:NCBI gene;Acc:395655]
272	ENSGALG00000007755	614.569	0.480196	0.135233	3.55088	0.000383942	0.00792662	NEXMIF	4	12376599	12497277	KIAA2022 [Source:NCBI gene;Acc:422325]
299	ENSGALG00000008444	1004.99	0.583453	0.164396	3.54908	0.00038658	0.00797087	TUBAL3	1	1833150	1840448	tubulin alpha like 3 [Source:NCBI gene;Acc:416694]
745	ENSGALG00000028478	151.917	-1.37497	0.387506	-3.54825	0.000387799	0.00798579	CELF3	25	432852	440337	CUGBP, Elav-like family member 3 [Source:NCBI gene;Acc:431347]
547	ENSGALG00000015056	371.579	0.80935	0.228202	3.54664	0.000390171	0.00802439	LAMA3	2	103119354	103231680	laminin subunit alpha 3 [Source:NCBI gene;Acc:428524]
230	ENSGALG00000006676	3088.47	-0.338984	0.0956145	-3.54532	0.000392139	0.00805459	RLBP1	10	13417443	13421763	retinaldehyde binding protein 1 [Source:NCBI gene;Acc:415492]
268	ENSGALG00000007710	708.372	0.436215	0.12306	3.54473	0.000393017	0.00806236		4	12232158	12242910	ras-like protein family member 11A-like [Source:NCBI gene;Acc:422321]
115	ENSGALG00000003567	56.5521	1.17404	0.331471	3.54192	0.000397231	0.00813843	FNDC5	23	5427586	5438486	fibronectin type III domain containing 5 [Source:NCBI gene;Acc:419667]
145	ENSGALG00000004498	420.348	0.499727	0.141157	3.54022	0.0003998	0.00818068	SLC2A10	20	5583217	5590855	solute carrier family 2 member 10 [Source:NCBI gene;Acc:419206]
887	ENSGALG00000034992	1510.81	-0.340845	0.096296	-3.53956	0.000400799	0.00819073	FRMD4A	1	7410004	7438493	FERM domain containing 4A [Source:HGNC Symbol;Acc:HGNC:25491]
409	ENSGALG00000011068	891.711	-0.396722	0.112123	-3.53826	0.000402767	0.00822052	COBLL1	7	20045523	20118965	cordon-bleu WH2 repeat protein like 1 [Source:NCBI gene;Acc:424182]
155	ENSGALG00000004657	188.832	0.57609	0.162913	3.53618	0.000405961	0.00827523	FBXO2	21	5668759	5672508	F-box protein 2 [Source:NCBI gene;Acc:419495]
427	ENSGALG00000011532	1305.11	0.7524	0.212881	3.53437	0.000408746	0.00832148	CYP27C1	7	23656426	23668770	cytochrome P450 family 27 subfamily C member 1 [Source:NCBI gene;Acc:424227]
861	ENSGALG00000033974	497.231	0.846101	0.239435	3.53374	0.000409717	0.00833073	HGF	1	10800773	10860504	hepatocyte growth factor [Source:NCBI gene;Acc:395941]
834	ENSGALG00000032889	259.333	0.465766	0.131898	3.53126	0.000413581	0.00839873	RBFOX3	18	9716580	9743410	RNA binding protein, fox-1 homolog 3 [Source:NCBI gene;Acc:100857589]
271	ENSGALG00000007748	3559.91	0.479293	0.135926	3.52614	0.000421659	0.00854124	SLC16A2	4	12310289	12331702	solute carrier family 16 member 2 [Source:NCBI gene;Acc:428716]
260	ENSGALG00000007408	541.028	-0.485871	0.137788	-3.52622	0.000421532	0.00854124	MPP7	2	15436178	15577480	membrane palmitoylated protein 7 [Source:NCBI gene;Acc:420481]
1226	ENSGALG00000054779	4554.33	0.494401	0.140302	3.52383	0.000425365	0.00860549	FAM206A	2	88549404	88552655	family with sequence similarity 206 member A [Source:NCBI gene;Acc:420983]
1076	ENSGALG00000042871	2193.25	-1.19368	0.339359	-3.51746	0.000435695	0.00880344	SLIT1	6	23344960	23376231	slit guidance ligand 1 [Source:NCBI gene;Acc:395293]
988	ENSGALG00000039474	1107.56	-0.531977	0.151286	-3.51636	0.000437512	0.0088291	ID4	2	59731678	59733512	inhibitor of DNA binding 4, HLH protein [Source:NCBI gene;Acc:374150]
837	ENSGALG00000032975	1136.74	0.325133	0.0924841	3.51555	0.000438846	0.00884494	UBE2QL1	2	79827645	79844144	ubiquitin conjugating enzyme E2 Q family like 1 [Source:HGNC Symbol;Acc:HGNC:37269]
574	ENSGALG00000015442	267.344	-0.584446	0.166314	-3.51411	0.000441225	0.00888178	FSD1L	Z	55093602	55122344	fibronectin type III and SPRY domain containing 1 like [Source:NCBI gene;Acc:427302]
473	ENSGALG00000012784	13378.7	0.288658	0.0821559	3.51354	0.000442182	0.00888996	TXNDC5	2	64356493	64377224	thioredoxin domain containing 5 [Source:NCBI gene;Acc:420867]
466	ENSGALG00000012525	2202.27	-0.384888	0.109627	-3.51087	0.000446643	0.00896845	FMNL2	7	35441647	35546372	formin like 2 [Source:NCBI gene;Acc:771739]
638	ENSGALG00000017155	84.0518	0.958416	0.273327	3.50648	0.00045408	0.00909513	C11orf87	1	181226287	181226754	chromosome 1 open reading frame, human C11orf87 [Source:NCBI gene;Acc:418964]
107	ENSGALG00000003295	1300.9	-0.699085	0.199359	-3.50667	0.000453754	0.00909513	ADAMTS12	Z	10140727	10313424	ADAM metallopeptidase with thrombospondin type 1 motif 12 [Source:NCBI gene;Acc:427428]
584	ENSGALG00000015799	155.285	-1.00782	0.287731	-3.50265	0.000460651	0.0092153	ELAVL2	Z	67625314	67708073	ELAV like RNA binding protein 2 [Source:NCBI gene;Acc:770158]
848	ENSGALG00000033512	260.504	0.594541	0.169759	3.50226	0.000461328	0.00921742	CPEB4	13	10151257	10183669	cytoplasmic polyadenylation element binding protein 4 [Source:NCBI gene;Acc:416363]
1001	ENSGALG00000040152	156.624	0.647572	0.184974	3.50089	0.000463713	0.0092536	CCNJL	13	8569417	8591200	cyclin J-like [Source:NCBI gene;Acc:416155]
405	ENSGALG00000011016	1425.34	0.517774	0.147978	3.49899	0.00046703	0.00930828	PGM1	8	28213176	28232260	phosphoglucomutase 1 [Source:NCBI gene;Acc:424691]
864	ENSGALG00000034100	1222.27	-0.53565	0.153139	-3.49779	0.000469128	0.00933308	UACA	10	20049223	20076407	uveal autoantigen with coiled-coil domains and ankyrin repeats [Source:NCBI gene;Acc:415569]
54	ENSGALG00000002093	55.1425	-2.38315	0.681363	-3.49762	0.000469432	0.00933308	NR2E3	10	1852294	1855973	nuclear receptor subfamily 2 group E member 3 [Source:NCBI gene;Acc:395289]
607	ENSGALG00000016329	1549.15	-0.299198	0.0855931	-3.49558	0.000473032	0.00939306	AGPAT5	3	88471489	88528088	1-acylglycerol-3-phosphate O-acyltransferase 5 [Source:NCBI gene;Acc:421898]
1003	ENSGALG00000040220	277.741	0.905974	0.259532	3.49081	0.000481567	0.00955078	TWIST3	33	5911069	5916725	Twist homlog 3 [Source:NCBI gene;Acc:426886]
451	ENSGALG00000012211	2348.73	0.654225	0.187506	3.48908	0.000484683	0.00960078	PDLIM5	4	58197414	58313786	PDZ and LIM domain 5 [Source:NCBI gene;Acc:422699]
775	ENSGALG00000030011	1568.56	-0.316698	0.0907775	-3.48873	0.000485328	0.00960175	ZNF704	2	121005791	121083584	zinc finger protein 704 [Source:NCBI gene;Acc:420194]
926	ENSGALG00000037193	438.487	-0.59414	0.170438	-3.48596	0.000490369	0.00968959	HECW1	2	51253986	51485303	HECT, C2 and WW domain containing E3 ubiquitin protein ligase 1 [Source:NCBI gene;Acc:420774]
130	ENSGALG00000004074	63.7581	-1.20477	0.345668	-3.48532	0.000491547	0.00970098	KCNS1	20	5178294	5182050	potassium voltage-gated channel modifier subfamily S member 1 [Source:NCBI gene;Acc:770173]
428	ENSGALG00000011537	361.293	-0.456996	0.131207	-3.48302	0.000495786	0.00976248	PDE10A	3	43276034	43439484	phosphodiesterase 10A [Source:NCBI gene;Acc:421574]
802	ENSGALG00000031255	12.2533	-2.1499	0.61726	-3.48298	0.000495874	0.00976248	FGF1	13	17962473	17978333	fibroblast growth factor 1 [Source:NCBI gene;Acc:396094]
878	ENSGALG00000034649	1335.81	-0.623791	0.179117	-3.48259	0.000496588	0.00976461	TOX3	11	5223979	5345307	TOX high mobility group box family member 3 [Source:NCBI gene;Acc:415724]
820	ENSGALG00000032199	581.888	0.68913	0.197966	3.48104	0.000499466	0.00980925	FGR	23	2209380	2218299	FGR proto-oncogene, Src family tyrosine kinase [Source:NCBI gene;Acc:777583]
740	ENSGALG00000028081	57.16	-1.28515	0.369231	-3.48062	0.000500261	0.00981291	ONECUT3	28	2384398	2401470	one cut homeobox 3 [Source:NCBI gene;Acc:100857312]
597	ENSGALG00000016036	951.542	0.441444	0.126876	3.47934	0.000502655	0.00984789	DOP1B	1	107923828	107968058	DOP1 leucine zipper like protein B [Source:HGNC Symbol;Acc:HGNC:1291]
510	ENSGALG00000014096	1402.83	-0.498771	0.143517	-3.47536	0.000510174	0.00997407	ARNTL2	1	68130384	68166501	aryl hydrocarbon receptor nuclear translocator-like 2 [Source:NCBI gene;Acc:373925]
386	ENSGALG00000010719	431.879	-0.500183	0.143926	-3.47527	0.000510333	0.00997407	NEIL3	4	42233732	42250523	nei like DNA glycosylase 3 [Source:NCBI gene;Acc:428750]
93	ENSGALG00000003015	621.74	0.542951	0.156298	3.47382	0.000513103	0.0100161	SERPINF1	19	5554574	5561459	serpin family F member 1 [Source:NCBI gene;Acc:417561]
278	ENSGALG00000007887	1821.9	-0.343262	0.0988966	-3.47092	0.000518676	0.0101126	AAGAB	10	19195522	19311098	alpha- and gamma-adaptin binding protein [Source:NCBI gene;Acc:415553]
606	ENSGALG00000016325	98.2945	0.735461	0.21195	3.46997	0.00052052	0.0101363	GSTA3	3	88388999	88395707	glutathione S-transferase alpha 3 [Source:NCBI gene;Acc:414896]
512	ENSGALG00000014258	498.661	-0.456689	0.131628	-3.46955	0.000521333	0.0101399		4	68509592	68515621
1138	ENSGALG00000048940	181.678	0.662322	0.190948	3.4686	0.00052317	0.0101621		19	4976938	4995586	neurofibromin 2-like [Source:NCBI gene;Acc:417537]
103	ENSGALG00000003174	71.6487	-1.0772	0.310583	-3.46831	0.000523737	0.0101621	RIMS3	23	5047674	5051256	regulating synaptic membrane exocytosis 3 [Source:NCBI gene;Acc:428226]
8	ENSGALG00000000314	2275.07	-0.880144	0.254122	-3.46347	0.000533247	0.0103342	NEFL	22	1089882	1108097	neurofilament light [Source:HGNC Symbol;Acc:HGNC:7739]
973	ENSGALG00000038885	2355.98	0.290945	0.0841098	3.45911	0.000541958	0.0104904	FEZ1	24	154552	164455	fasciculation and elongation protein zeta 1 [Source:NCBI gene;Acc:425587]
148	ENSGALG00000004531	3758.57	0.570644	0.165271	3.45278	0.000554841	0.0107269	PLOD1	21	5515436	5532562	procollagen-lysine, 2-oxoglutarate 5-dioxygenase 1 [Source:NCBI gene;Acc:419485]
1185	ENSGALG00000052184	3769.95	0.298857	0.0865716	3.45214	0.000556155	0.0107395		2	8865945	8874629
808	ENSGALG00000031440	7892.23	-0.494381	0.143388	-3.44785	0.00056507	0.0108986	PTPRU	23	2911566	3132209	protein tyrosine phosphatase, receptor type U [Source:NCBI gene;Acc:395153]
953	ENSGALG00000037943	161.405	0.730485	0.212155	3.44317	0.000574947	0.0110758	PRKCB	14	7057348	7132158	protein kinase C beta [Source:NCBI gene;Acc:416567]
818	ENSGALG00000032146	281.808	-0.614387	0.178872	-3.43478	0.000593025	0.0114104	SLC4A5	22	3876048	3897181	solute carrier family 4 member 5 [Source:NCBI gene;Acc:425261]
345	ENSGALG00000009514	1288.71	-0.701868	0.204472	-3.43258	0.000597861	0.0114898	NRCAM	1	28704251	28843445	neuronal cell adhesion molecule [Source:NCBI gene;Acc:396202]
238	ENSGALG00000006877	401.326	-0.754768	0.220008	-3.43064	0.000602149	0.0115584	KLHL4	4	8078253	8111548	kelch like family member 4 [Source:NCBI gene;Acc:422265]
206	ENSGALG00000006043	3300.1	-0.395432	0.115279	-3.43021	0.000603116	0.0115632	RBBP6	14	7172489	7203850	RB binding protein 6, ubiquitin ligase [Source:NCBI gene;Acc:416569]
483	ENSGALG00000013155	5119.36	-0.579638	0.169028	-3.42923	0.000605285	0.011591		2	85442153	85618905	poly(rC) binding protein 2 [Source:NCBI gene;Acc:420965]
19	ENSGALG00000000721	3639	0.425724	0.124291	3.42522	0.000614292	0.0117495	SLC41A1	26	2287405	2305691	solute carrier family 41 member 1 [Source:HGNC Symbol;Acc:HGNC:19429]
334	ENSGALG00000009365	6724.38	-0.48924	0.143006	-3.42112	0.000623647	0.0119143	CYP51A1	2	22493952	22507735	cytochrome P450 family 51 subfamily A member 1 [Source:NCBI gene;Acc:420548]
912	ENSGALG00000036490	2641.95	-0.542504	0.158628	-3.41998	0.000626253	0.01195	CYRIB	2	140462096	140559056	family with sequence similarity 49 member B [Source:NCBI gene;Acc:420330]
511	ENSGALG00000014202	25.4	1.62446	0.475186	3.41857	0.000629516	0.0119859	GABRA4	4	66931457	66966985	gamma-aminobutyric acid type A receptor alpha4 subunit [Source:NCBI gene;Acc:422770]
532	ENSGALG00000014873	49932	0.597718	0.174882	3.41783	0.00063122	0.0119859	GJA1	3	61829237	61838470	gap junction protein alpha 1 [Source:NCBI gene;Acc:395278]
455	ENSGALG00000012272	4398.3	-0.338008	0.0988942	-3.41788	0.000631112	0.0119859	TMEM184B	1	50950320	50975712	transmembrane protein 184B [Source:NCBI gene;Acc:418027]
46	ENSGALG00000001869	37.1749	-1.13607	0.332423	-3.41756	0.000631853	0.0119859	LINGO2	Z	69047285	69263974	leucine rich repeat and Ig domain containing 2 [Source:HGNC Symbol;Acc:HGNC:21207]
456	ENSGALG00000012292	62.1783	-1.39711	0.408714	-3.4183	0.000630136	0.0119859	BANK1	4	60568176	60699388	B-cell scaffold protein with ankyrin repeats 1 [Source:NCBI gene;Acc:422711]
205	ENSGALG00000006041	92.1259	1.14837	0.336142	3.41633	0.000634716	0.012026	BNC1	10	11747963	11814277	basonuclin 1 [Source:NCBI gene;Acc:427504]
1176	ENSGALG00000051789	28.5704	-1.33073	0.389718	-3.41459	0.000638789	0.012089		1	164780489	164780848
346	ENSGALG00000009560	3790.53	-0.623547	0.182686	-3.41321	0.000642025	0.0121277	MSMO1	4	23878783	23885142	methylsterol monooxygenase 1 [Source:NCBI gene;Acc:422423]
902	ENSGALG00000035946	1076.07	-0.892125	0.261384	-3.41308	0.000642336	0.0121277	GUCY1A1	4	20752419	20809491	guanylate cyclase 1 soluble subunit alpha [Source:NCBI gene;Acc:422407]
890	ENSGALG00000035153	195.554	0.530605	0.155482	3.41264	0.000643376	0.0121331	STX3	5	238695	243213	syntaxin 3 [Source:NCBI gene;Acc:107056411]
739	ENSGALG00000028015	2369.02	0.491921	0.144229	3.41069	0.000647995	0.0122059	HES1	9	13092443	13093885	hes family bHLH transcription factor 1 [Source:NCBI gene;Acc:769039]
654	ENSGALG00000019077	3315.69	0.650921	0.191097	3.40624	0.000658648	0.0123921		1	178515945	178724914	spermatogenesis associated 13 [Source:NCBI gene;Acc:418940]
266	ENSGALG00000007608	530.241	0.767391	0.225393	3.40467	0.000662431	0.0124488	ARHGEF9	4	11685188	11872215	Cdc42 guanine nucleotide exchange factor 9 [Source:NCBI gene;Acc:422315]
207	ENSGALG00000006044	122.668	0.840056	0.246971	3.40143	0.000670343	0.0125828	MAB21L4	9	5048219	5051725	chromosome 9 C2orf54 homolog [Source:NCBI gene;Acc:770366]
1145	ENSGALG00000049280	54.4534	-0.884144	0.259981	-3.40081	0.000671866	0.0125967		24	5784667	5787308
204	ENSGALG00000005992	754.61	0.648888	0.191095	3.39562	0.00068473	0.0128162	PDE8A	10	11397441	11504013	phosphodiesterase 8A [Source:NCBI gene;Acc:415455]
156	ENSGALG00000004675	520.321	-0.399231	0.117578	-3.39545	0.000685161	0.0128162	RGS9BP	11	9900952	9905204	regulator of G-protein signaling 9 binding protein [Source:NCBI gene;Acc:395170]
570	ENSGALG00000015388	368.189	-1.23187	0.362914	-3.39438	0.00068784	0.0128514	PRDM1	3	68350477	68445504	PR/SET domain 1 [Source:NCBI gene;Acc:445340]
1119	ENSGALG00000046952	19.0716	1.70416	0.502182	3.39351	0.000690043	0.012866		Z	35716485	35723720
96	ENSGALG00000003078	7349.31	0.242628	0.0714992	3.39344	0.000690218	0.012866	MMD	18	5945780	5973025	monocyte to macrophage differentiation associated [Source:NCBI gene;Acc:417397]
911	ENSGALG00000036466	2021.77	0.638092	0.188133	3.39171	0.000694582	0.0129175		2	75520204	75645279	unconventional myosin-X-like [Source:NCBI gene;Acc:101749223]
406	ENSGALG00000011019	3803.52	0.558387	0.164622	3.39194	0.000693993	0.0129175	ROR1	8	28332890	28375114	receptor tyrosine kinase like orphan receptor 1 [Source:NCBI gene;Acc:395179]
470	ENSGALG00000012629	614.001	-0.509187	0.150266	-3.38858	0.00070255	0.0130506	ZNF367	Z	42177767	42182052	zinc finger protein 367 [Source:NCBI gene;Acc:100858851]
188	ENSGALG00000005467	670.139	0.70469	0.208065	3.38687	0.000706951	0.0131172	HSD17B2	11	15747635	15757141	hydroxysteroid 17-beta dehydrogenase 2 [Source:NCBI gene;Acc:415807]
1204	ENSGALG00000053422	64.2969	-1.48284	0.437865	-3.38652	0.000707839	0.0131186		17	8283209	8317208	centrosome-associated protein 350-like [Source:NCBI gene;Acc:417131]
75	ENSGALG00000002576	196.404	1.28254	0.378834	3.38548	0.000710528	0.0131533	ASL2	19	5082064	5091544	argininosuccinate lyase 2 [Source:NCBI gene;Acc:417545]
592	ENSGALG00000015895	796.066	0.585177	0.172945	3.3836	0.00071543	0.0132289	HTR1B	3	80084761	80087769	5-hydroxytryptamine receptor 1B [Source:NCBI gene;Acc:421858]
384	ENSGALG00000010562	185.094	-0.52672	0.155785	-3.38107	0.000722042	0.0133359	CEP128	5	40872945	40962655	centrosomal protein 128 [Source:NCBI gene;Acc:428899]
293	ENSGALG00000008351	17.3514	1.65149	0.488908	3.37791	0.00073038	0.0134744	CAV3	12	19676683	19680120	caveolin 3 [Source:NCBI gene;Acc:378796]
723	ENSGALG00000027144	154.738	-1.60843	0.476257	-3.37724	0.000732171	0.013492	PTF1A	2	17415549	17417320	pancreas specific transcription factor, 1a [Source:NCBI gene;Acc:107052623]
661	ENSGALG00000020316	46.2542	1.21789	0.36066	3.37683	0.000733271	0.0134969	IL13RA2	4	2834589	2850667	interleukin 13 receptor subunit alpha 2 [Source:NCBI gene;Acc:422219]
333	ENSGALG00000009305	10470	-0.476779	0.141261	-3.37515	0.000737744	0.0135637	LBR	3	17507071	17520890	lamin B receptor [Source:NCBI gene;Acc:396285]
22	ENSGALG00000001038	661.467	-0.472152	0.139935	-3.37407	0.000740653	0.0136017	MAN1C1	23	2453389	2495023	mannosidase, alpha, class 1C, member 1 [Source:NCBI gene;Acc:419588]
464	ENSGALG00000012473	3548.15	-0.401673	0.119089	-3.37287	0.000743901	0.0136387	MMADHC	7	34920849	34933480	methylmalonic aciduria and homocystinuria, cblD type [Source:NCBI gene;Acc:424311]
569	ENSGALG00000015374	2249.16	-2.60223	0.771558	-3.3727	0.00074436	0.0136387	RBP4	Z	53612274	53617623	retinol binding protein 4 [Source:NCBI gene;Acc:396454]
536	ENSGALG00000014930	445.694	0.451163	0.133876	3.37001	0.000751652	0.0137567	ENC1	Z	24273701	24275470	ectodermal-neural cortex 1 [Source:NCBI gene;Acc:427203]
444	ENSGALG00000011998	1017.58	0.569114	0.16899	3.36773	0.000757896	0.0138407	SEC24D	4	54919270	54969961	SEC24 homolog D, COPII coat complex component [Source:NCBI gene;Acc:422683]
66	ENSGALG00000002386	176.309	-0.64296	0.190919	-3.36771	0.000757961	0.0138407	TMEM8B	Z	9080563	9084664	transmembrane protein 8B [Source:NCBI gene;Acc:769808]
676	ENSGALG00000022980	2423.15	-0.374486	0.1113	-3.36464	0.000766438	0.0139687	CDKN1B	1	72102062	72105400	cyclin dependent kinase inhibitor 1B [Source:NCBI gene;Acc:374106]
274	ENSGALG00000007796	30.3717	-1.76603	0.524894	-3.36454	0.0007667	0.0139687	BCAS1	20	12384156	12418680	breast carcinoma amplified sequence 1 [Source:NCBI gene;Acc:419338]
826	ENSGALG00000032526	1999.38	-0.454907	0.135293	-3.36238	0.000772724	0.0140625	B3GNT5	9	16457646	16473512	UDP-GlcNAc:betaGal beta-1,3-N-acetylglucosaminyltransferase 5 [Source:NCBI gene;Acc:424960]
639	ENSGALG00000017169	772.107	0.453054	0.134765	3.36182	0.00077431	0.0140755	ELMOD1	1	181839724	181881942	ELMO domain containing 1 [Source:NCBI gene;Acc:418971]
5	ENSGALG00000000241	1255.9	-0.538487	0.160279	-3.35968	0.000780329	0.014169	STARD4	Z	46594962	46603606	StAR related lipid transfer domain containing 4 [Source:NCBI gene;Acc:769322]
383	ENSGALG00000010540	225.121	0.555085	0.165307	3.3579	0.000785375	0.0142445	TTC39A	8	24366673	24408000	tetratricopeptide repeat domain 39A [Source:NCBI gene;Acc:424632]
231	ENSGALG00000006708	441.512	-0.754713	0.224843	-3.35662	0.000789008	0.0142943		13	14943967	14982567	collagen type XXIII alpha 1 chain [Source:NCBI gene;Acc:425481]
836	ENSGALG00000032941	30.6915	-2.07936	0.619792	-3.35493	0.000793855	0.014366		3	106366798	106369785
1146	ENSGALG00000049446	604.065	-0.351616	0.104831	-3.35411	0.000796215	0.0143926	SLC29A3	6	12506250	12513523	solute carrier family 29 member 3 [Source:NCBI gene;Acc:423717]
168	ENSGALG00000005065	393.889	0.46552	0.13885	3.35268	0.000800332	0.0144508	PLA2G4A	8	10608778	10684950	phospholipase A2 group IVA [Source:NCBI gene;Acc:396394]
957	ENSGALG00000038138	16.5259	1.56513	0.467245	3.34971	0.000808963	0.0145577		21	2786418	2789859
653	ENSGALG00000018803	1888.57	0.372806	0.11128	3.35017	0.000807627	0.0145577	TMEM198	7	22071715	22074817	transmembrane protein 198 [Source:NCBI gene;Acc:769377]
602	ENSGALG00000016251	1736.73	-0.709673	0.211859	-3.34975	0.000808857	0.0145577		1	114074141	114163628	tetraspanin 7 [Source:NCBI gene;Acc:418577]
480	ENSGALG00000013031	256.015	0.53417	0.159585	3.34724	0.000816205	0.0146717	CECR1	1	61651327	61672321	cat eye syndrome chromosome region, candidate 1 [Source:NCBI gene;Acc:418160]
615	ENSGALG00000016551	4917.32	-0.844752	0.252507	-3.34545	0.000821479	0.01475	AP1S2	1	123220541	123254525	adaptor related protein complex 1 sigma 2 subunit [Source:NCBI gene;Acc:418621]
1006	ENSGALG00000040266	748.887	0.472963	0.14141	3.34463	0.000823932	0.0147776	GLI3	2	50700827	50894639	GLI family zinc finger 3 [Source:NCBI gene;Acc:420769]
1183	ENSGALG00000052162	248.916	0.488997	0.146255	3.34346	0.00082741	0.0148071	PPM1L	9	22149858	22245685	protein phosphatase, Mg2+/Mn2+ dependent 1L [Source:NCBI gene;Acc:429162]
1078	ENSGALG00000042995	28.29	-1.17416	0.351171	-3.34357	0.000827082	0.0148071		26	2214429	2216731
1222	ENSGALG00000054364	548.425	0.446996	0.133804	3.34068	0.000835741	0.014923		27	6759499	6761649	SKI/DACH domain-containing protein 1-like [Source:NCBI gene;Acc:107055293]
1165	ENSGALG00000051082	3460.41	-0.397935	0.119111	-3.34089	0.000835118	0.014923		3	64898746	64898951
1131	ENSGALG00000048178	1199.88	0.394041	0.118108	3.33628	0.000849084	0.0151445	SLC27A3	25	3397146	3409077	long-chain fatty acid transport protein 3-like [Source:NCBI gene;Acc:107049496]
502	ENSGALG00000013817	706.172	0.60886	0.182712	3.33235	0.000861156	0.0153333	SPIRE1	2	97073307	97195740	spire type actin nucleation factor 1 [Source:NCBI gene;Acc:421033]
59	ENSGALG00000002186	10.5202	-2.33084	0.699487	-3.33222	0.000861571	0.0153333	UNC45B	19	4611887	4620704	unc-45 myosin chaperone B [Source:NCBI gene;Acc:417527]
966	ENSGALG00000038532	120.746	0.74073	0.222382	3.33088	0.000865707	0.0153899		21	614052	618958
975	ENSGALG00000038978	2237.52	-0.342056	0.102716	-3.33012	0.000868081	0.0154076		2	47233382	47280252	dpy-19 like 1 [Source:NCBI gene;Acc:420743]
135	ENSGALG00000004279	76.5389	-0.897458	0.269511	-3.32995	0.000868611	0.0154076	GRIFIN	14	3576892	3579143	galectin-related inter-fiber protein [Source:NCBI gene;Acc:427660]
595	ENSGALG00000016001	66.6913	1.04091	0.313021	3.32535	0.00088308	0.0156131	LZTS3	4	88682845	88689142	leucine zipper tumor suppressor family member 3 [Source:NCBI gene;Acc:426948]
1060	ENSGALG00000042181	1009.09	0.397237	0.119448	3.32561	0.00088224	0.0156131	DDHD2	22	2589755	2597822	DDHD domain containing 2 [Source:NCBI gene;Acc:426777]
768	ENSGALG00000029528	13330.2	0.36671	0.110277	3.32534	0.000883105	0.0156131	KIRREL1	25	2487750	2508685	kin of IRRE like (Drosophila) [Source:NCBI gene;Acc:425302]
378	ENSGALG00000010169	127.138	0.670796	0.201851	3.32322	0.000889845	0.0157151		3	30360306	30367367	transmembrane protein 151B [Source:NCBI gene;Acc:428574]
608	ENSGALG00000016358	249.544	-0.526095	0.158409	-3.32112	0.000896566	0.0158123	PTCHD1	1	119862721	119892355	patched domain containing 1 [Source:NCBI gene;Acc:427995]
240	ENSGALG00000006942	436.46	-0.695809	0.209525	-3.32089	0.000897312	0.0158123	PIK3IP1	15	9331196	9336290	phosphoinositide-3-kinase interacting protein 1 [Source:NCBI gene;Acc:416964]
693	ENSGALG00000025817	515.809	-0.922355	0.277991	-3.31793	0.000906881	0.0159635	NHLH1	25	2427409	2432025	nescient helix-loop-helix 1 [Source:NCBI gene;Acc:373910]
122	ENSGALG00000003747	240.821	0.473674	0.142889	3.31497	0.000916526	0.0161157		Z	12167208	12182395	oncostatin M receptor [Source:NCBI gene;Acc:427446]
678	ENSGALG00000023396	77.0079	-0.864982	0.261155	-3.31213	0.000925873	0.0162623	ASPHD2	15	7425953	7432354	aspartate beta-hydroxylase domain containing 1 [Source:NCBI gene;Acc:425447]
201	ENSGALG00000005957	6.5906	3.19619	0.965571	3.31015	0.000932445	0.0163599		4	3042069	3056203	solute carrier family 6 member 14 [Source:NCBI gene;Acc:100857521]
23	ENSGALG00000001079	76.9582	0.8755	0.264825	3.30595	0.000946542	0.0165892	WNT3	27	3523220	3544732	Wnt family member 3 [Source:NCBI gene;Acc:374142]
843	ENSGALG00000033288	33.9774	1.34678	0.40749	3.30507	0.000949526	0.0166234		3	39967417	39968957
325	ENSGALG00000009135	566.47	-0.442161	0.133795	-3.30476	0.000950585	0.0166239	PLEKHA3	7	15386468	15401754	pleckstrin homology domain containing A3 [Source:NCBI gene;Acc:424128]
1154	ENSGALG00000049995	43.5761	-1.24713	0.377725	-3.30168	0.000961068	0.016789		11	9804650	9813075
1144	ENSGALG00000049181	2742.45	0.269563	0.0816566	3.30118	0.000962785	0.0168008	CHST14	5	1094932	1096321	carbohydrate sulfotransferase 14 [Source:HGNC Symbol;Acc:HGNC:24464]
379	ENSGALG00000010233	837.748	0.757384	0.229763	3.29637	0.000979423	0.0170727	SYNDIG1L	5	38094760	38106584	synapse differentiation inducing 1 like [Source:NCBI gene;Acc:423351]
354	ENSGALG00000009690	3146.1	-0.513599	0.155835	-3.29579	0.000981462	0.0170897	CENPF	3	21085200	21149788	centromere protein F [Source:NCBI gene;Acc:395357]
298	ENSGALG00000008440	108.944	0.721194	0.218997	3.29317	0.000990639	0.0172309	CHST1	5	24229253	24231231	carbohydrate sulfotransferase 1 [Source:NCBI gene;Acc:428866]
360	ENSGALG00000009823	94.3373	0.782786	0.237724	3.29283	0.000991837	0.0172332	PTPRE	6	34283421	34314120	protein tyrosine phosphatase, receptor type E [Source:NCBI gene;Acc:423962]
922	ENSGALG00000036938	103.431	0.771843	0.234548	3.29077	0.000999124	0.0173411	RALYL	2	122124955	122502774	RALY RNA binding protein-like [Source:NCBI gene;Acc:420203]
15	ENSGALG00000000692	393.776	0.541283	0.16452	3.29007	0.00100163	0.0173659	CDK18	26	2156870	2171973	cyclin dependent kinase 18 [Source:NCBI gene;Acc:771736]
856	ENSGALG00000033887	602.08	0.571867	0.173888	3.28872	0.00100645	0.0174307	IL17RA	1	61607575	61627406	interleukin 17 receptor A [Source:NCBI gene;Acc:418158]
835	ENSGALG00000032915	2998.45	0.686073	0.208656	3.28805	0.00100882	0.0174531		7	22076940	22080290	chondroitin polymerizing factor [Source:NCBI gene;Acc:769112]
1015	ENSGALG00000040807	217.972	-0.503615	0.153272	-3.28575	0.00101712	0.0175777	DMTN	22	1641150	1647926	dematin actin binding protein [Source:NCBI gene;Acc:776542]
81	ENSGALG00000002739	4238.78	-0.465193	0.141621	-3.28477	0.00102065	0.01762	INPP5K	19	5408476	5424636	inositol polyphosphate-5-phosphatase K [Source:NCBI gene;Acc:771549]
748	ENSGALG00000028673	225.792	-1.13209	0.345075	-3.28072	0.00103544	0.017856	MARCHF3	Z	56447630	56473532	membrane associated ring-CH-type finger 3 [Source:NCBI gene;Acc:768965]
48	ENSGALG00000001932	97.6792	-1.30608	0.398172	-3.28019	0.00103736	0.01787	SRRM3	19	4415997	4430634	mucin 12, cell surface associated [Source:NCBI gene;Acc:417516]
882	ENSGALG00000034899	1160.18	0.2975	0.0907203	3.27931	0.00104062	0.0179071	NKAIN3	2	113438291	113768197	sodium/potassium-transporting ATPase subunit beta-1-interacting protein 3-like [Source:NCBI gene;Acc:107049082]
281	ENSGALG00000007956	1011.25	0.785529	0.239652	3.27779	0.00104625	0.0179746	PLXDC2	2	18525903	18759573	plexin domain containing 2 [Source:NCBI gene;Acc:420511]
504	ENSGALG00000013948	921.611	0.582651	0.177765	3.27764	0.00104677	0.0179746	RASL11B	4	65944536	65948246	RAS like family 11 member B [Source:NCBI gene;Acc:422756]
525	ENSGALG00000014699	847.272	-0.674435	0.205964	-3.27453	0.00105836	0.0181543	MEGF10	Z	56552981	56651665	multiple EGF like domains 10 [Source:NCBI gene;Acc:427126]
968	ENSGALG00000038755	610.029	-2.29606	0.701439	-3.27336	0.00106276	0.0182103		28	3716519	3728552
1061	ENSGALG00000042199	106.881	0.66064	0.201934	3.27157	0.00106953	0.0182872	SLC12A5	20	10577212	10600763	solute carrier family 12 (potassium/chloride transporter), member 5 [Source:NCBI gene;Acc:777252]
465	ENSGALG00000012505	730.701	0.595559	0.182053	3.27135	0.00107035	0.0182872	LRFN5	5	59650477	59690594	leucine rich repeat and fibronectin type III domain containing 5 [Source:NCBI gene;Acc:423599]
1009	ENSGALG00000040367	19.7731	-1.46681	0.44839	-3.27127	0.00107065	0.0182872	P2RY14	9	23707719	23714978	purinergic receptor P2Y, G-protein coupled, 14 [Source:NCBI gene;Acc:101749627]
1133	ENSGALG00000048241	798.636	-1.16459	0.356144	-3.26998	0.00107554	0.0183513		3	3828889	3830091	INSM transcriptional repressor 1 [Source:NCBI gene;Acc:107052848]
1125	ENSGALG00000047606	44.4994	0.967776	0.296457	3.26447	0.00109669	0.0186925		4	81900825	81902536
434	ENSGALG00000011639	1706.5	-0.429062	0.131501	-3.2628	0.00110317	0.0187731		5	51944497	51977507	centrosomal protein 170B [Source:NCBI gene;Acc:423494]
185	ENSGALG00000005403	2919.54	-0.650282	0.199311	-3.26265	0.00110375	0.0187731	DHRS11	19	8314207	8335528	dehydrogenase/reductase 11 [Source:NCBI gene;Acc:395172]
903	ENSGALG00000035951	49.4694	-1.11909	0.343056	-3.26212	0.00110584	0.0187888		20	9973708	9974565
814	ENSGALG00000031866	123.607	-1.23567	0.378878	-3.26139	0.00110869	0.0188174		6	1616246	1623255	protein NDNF-like [Source:NCBI gene;Acc:423605]
1220	ENSGALG00000054272	55.3337	0.945247	0.289958	3.25994	0.00111435	0.0188893		14	9150908	9162220
901	ENSGALG00000035927	924.122	0.533737	0.163738	3.25971	0.00111527	0.0188893	ST8SIA5	Z	1821762	1881535	ST8 alpha-N-acetyl-neuraminide alpha-2,8-sialyltransferase 5 [Source:NCBI gene;Acc:414797]
150	ENSGALG00000004623	303.896	0.621448	0.190712	3.25857	0.00111977	0.0189456	AGTRAP	21	5633885	5641548	angiotensin II receptor associated protein [Source:HGNC Symbol;Acc:HGNC:13539]
1083	ENSGALG00000043103	775.652	0.472443	0.145052	3.25706	0.00112574	0.0190267	PKNOX2	24	167963	188765	PBX/knotted 1 homeobox 2 [Source:NCBI gene;Acc:374067]
552	ENSGALG00000015142	488.133	0.734163	0.225449	3.25644	0.00112817	0.0190478	DSG2	2	106086315	106107525	desmoglein 2 [Source:NCBI gene;Acc:428529]
183	ENSGALG00000005352	7.65303	-2.67252	0.821916	-3.25158	0.00114766	0.0193566	GATA5	20	8019682	8030097	GATA binding protein 5 [Source:NCBI gene;Acc:396391]
858	ENSGALG00000033960	261.384	-0.608731	0.187265	-3.25063	0.00115149	0.0194008	ADGRB1	2	147556277	147834791	adhesion G protein-coupled receptor B1 [Source:NCBI gene;Acc:100859755]
852	ENSGALG00000033786	15.3636	1.66949	0.513746	3.24964	0.00115552	0.0194282	MIXL1	3	17192986	17193939	Mix paired-like homeobox [Source:NCBI gene;Acc:395838]
181	ENSGALG00000005330	1313.41	0.465657	0.143293	3.24968	0.00115535	0.0194282	SNCAIP	Z	81295733	81371880	synuclein alpha interacting protein [Source:NCBI gene;Acc:426796]
1152	ENSGALG00000049848	657.392	-0.568935	0.175116	-3.24891	0.00115849	0.0194579	CNR1	3	76173595	76187438	cannabinoid receptor 1 [Source:NCBI gene;Acc:428633]
812	ENSGALG00000031656	48.6265	-1.22446	0.377316	-3.24519	0.00117373	0.0196933	EYA4	3	56480470	56633286	EYA transcriptional coactivator and phosphatase 4 [Source:NCBI gene;Acc:395716]
215	ENSGALG00000006221	13171.8	0.428024	0.131929	3.24435	0.00117721	0.0197311	KIF1A	9	5010321	5043013	kinesin family member 1A [Source:NCBI gene;Acc:424849]
591	ENSGALG00000015879	964.451	0.381267	0.117756	3.23776	0.00120472	0.0201713	HUNK	1	106074483	106129164	hormonally up-regulated Neu-associated kinase [Source:NCBI gene;Acc:418493]
494	ENSGALG00000013506	4391.18	-0.251526	0.0777204	-3.23629	0.00121092	0.0202541	MED24	27	7131800	7149445	mediator complex subunit 24 [Source:NCBI gene;Acc:426134]
97	ENSGALG00000003082	1737.53	0.392935	0.121437	3.2357	0.00121345	0.0202752	DPH1	19	5643569	5658310	diphthamide biosynthesis 1 [Source:NCBI gene;Acc:417564]
20	ENSGALG00000000972	2585.12	0.306217	0.0946469	3.23536	0.00121489	0.0202759	PBX3	17	10026746	10123535	PBX homeobox 3 [Source:NCBI gene;Acc:417093]
1168	ENSGALG00000051142	14.8005	-1.80385	0.557587	-3.2351	0.001216	0.0202759	FAM180B	5	23017303	23020937	family with sequence similarity 180 member B [Source:NCBI gene;Acc:101748745]
931	ENSGALG00000037326	709.761	0.443186	0.137085	3.23293	0.00122528	0.0203885	MAP3K9	5	27522846	27570512	mitogen-activated protein kinase kinase kinase 9 [Source:NCBI gene;Acc:425792]
507	ENSGALG00000014060	1497.38	-0.503132	0.155618	-3.23313	0.00122443	0.0203885	EED	1	191746049	191761996	embryonic ectoderm development [Source:NCBI gene;Acc:426381]
410	ENSGALG00000011124	592.996	0.531779	0.164556	3.23159	0.00123103	0.0204209	ARHGAP24	4	46061676	46215503	Rho GTPase activating protein 24 [Source:NCBI gene;Acc:422593]
656	ENSGALG00000019514	5868.92	0.451277	0.13963	3.23195	0.0012295	0.0204209	CNDP2	2	91847137	91861414	CNDP dipeptidase 2 (metallopeptidase M20 family) [Source:NCBI gene;Acc:421013]
404	ENSGALG00000011009	104.039	-0.704279	0.217934	-3.23162	0.00123091	0.0204209	SCN2A	7	19817502	19873003	sodium voltage-gated channel alpha subunit 2 [Source:NCBI gene;Acc:395945]
30	ENSGALG00000001238	1331.7	0.401757	0.124405	3.22944	0.00124033	0.020554	STX8	18	2096001	2172093	syntaxin 8 [Source:NCBI gene;Acc:417321]
906	ENSGALG00000036240	13248.3	-0.523921	0.162413	-3.22585	0.00125597	0.0207919	AKAP12	3	48927875	48943197	A-kinase anchoring protein 12 [Source:NCBI gene;Acc:421634]
152	ENSGALG00000004630	31.1618	-1.19665	0.371128	-3.22435	0.00126258	0.0208799		11	9820273	9825733
757	ENSGALG00000029083	34.2006	1.10128	0.341645	3.22345	0.00126654	0.0209015	NXPH2	7	31427110	31457806	neurexophilin 2 [Source:NCBI gene;Acc:101750235]
337	ENSGALG00000009405	106.347	-1.07533	0.333586	-3.22354	0.00126616	0.0209015	GRIA2	4	21423255	21510819	glutamate ionotropic receptor AMPA type subunit 2 [Source:NCBI gene;Acc:414894]
218	ENSGALG00000006325	59.2143	-1.35891	0.421606	-3.22318	0.00126778	0.0209015		12	11116418	11157789	netrin-4-like [Source:NCBI gene;Acc:416036]
1135	ENSGALG00000048626	10.9777	2.54527	0.790023	3.22177	0.001274	0.0209825		5	12210163	12224239
1128	ENSGALG00000047735	744.04	-0.352292	0.10937	-3.22109	0.00127706	0.0209943		19	6753708	6765955
895	ENSGALG00000035537	683.507	-0.536951	0.166713	-3.22082	0.00127826	0.0209943	SYNJ2BP	5	27663942	27672072	synaptojanin 2 binding protein [Source:NCBI gene;Acc:430724]
549	ENSGALG00000015089	615.424	-1.05002	0.326019	-3.22074	0.00127861	0.0209943	GAP43	1	83026159	83080167	growth associated protein 43 [Source:NCBI gene;Acc:427955]
847	ENSGALG00000033510	97.7696	1.04863	0.325638	3.22025	0.00128078	0.0210085	ERBB3	33	7045208	7062029	erb-b2 receptor tyrosine kinase 3 [Source:NCBI gene;Acc:693245]
356	ENSGALG00000009719	407.46	-0.53312	0.165632	-3.21869	0.00128776	0.0211014	PCDH10	4	26882271	26914396	protocadherin 10 [Source:NCBI gene;Acc:408048]
310	ENSGALG00000008860	265.137	-0.638434	0.198383	-3.21819	0.00129001	0.0211169	LONRF3	4	16693260	16706646	LON peptidase N-terminal domain and ring finger 3 [Source:NCBI gene;Acc:422375]
516	ENSGALG00000014421	450.512	-0.426143	0.132484	-3.21656	0.00129736	0.0212156	LCORL	4	75821282	75869811	ligand dependent nuclear receptor corepressor like [Source:NCBI gene;Acc:422820]
216	ENSGALG00000006290	14.5719	-1.98544	0.619075	-3.2071	0.0013408	0.0219038	HS3ST4	14	7497239	7540825	heparan sulfate-glucosamine 3-sulfotransferase 4 [Source:NCBI gene;Acc:427674]
57	ENSGALG00000002099	1827.98	-0.435768	0.136073	-3.20245	0.00136262	0.0222377		12	1786656	1827828	6-phosphofructo-2-kinase/fructose-2,6-biphosphatase 4-like [Source:NCBI gene;Acc:100859653]
557	ENSGALG00000015180	2038.94	-0.456478	0.142629	-3.20046	0.0013721	0.0223698	PSAT1	Z	37974730	37990032	phosphoserine aminotransferase 1 [Source:NCBI gene;Acc:427263]
546	ENSGALG00000015020	188.532	-0.685697	0.214318	-3.19944	0.00137695	0.0224263	TMEM171	Z	24901868	24918432	transmembrane protein 174 [Source:NCBI gene;Acc:768886]
662	ENSGALG00000020458	23.733	-1.37927	0.431341	-3.19765	0.00138554	0.0225433		5	25599967	25609281	phospholipase A2 group IVE-like 6 [Source:NCBI gene;Acc:423227]
1209	ENSGALG00000053670	198.934	0.530557	0.165956	3.19698	0.00138877	0.0225731	MEGF9	17	4947581	4951990	multiple EGF like domains 9 [Source:HGNC Symbol;Acc:HGNC:3234]
554	ENSGALG00000015148	38.8804	-1.08189	0.338796	-3.19332	0.00140646	0.0228377	ANXA1	Z	36034182	36052126	annexin A1 [Source:NCBI gene;Acc:404271]
250	ENSGALG00000007147	67.6344	-0.968054	0.303236	-3.19241	0.00141092	0.0228871		15	9560589	9561338	dynein light chain 2 cytoplasmic [Source:NCBI gene;Acc:770215]
1199	ENSGALG00000053106	155.417	0.661779	0.207626	3.18736	0.0014358	0.0232672	FAM181B	1	190277967	190279583	family with sequence similarity 181 member B [Source:NCBI gene;Acc:101751376]
1142	ENSGALG00000049172	24.1606	1.63479	0.513069	3.18629	0.00144109	0.0233294		KZ626839.1	654065	660235
1005	ENSGALG00000040256	105.534	-0.720685	0.226255	-3.18528	0.00144613	0.0233876	RIMS2	2	129350229	129792370	regulating synaptic membrane exocytosis 2 [Source:NCBI gene;Acc:420264]
171	ENSGALG00000005122	291.106	0.501122	0.157441	3.18293	0.00145795	0.0235551	MYO1H	15	7006773	7029577	myosin IH [Source:NCBI gene;Acc:768372]
980	ENSGALG00000039151	63.8972	-1.04958	0.329802	-3.18245	0.00146033	0.0235699	ST8SIA3Z	Z	434806	439882	ST8 alpha-N-acetyl-neuraminide alpha-2,8-sialyltransferase 3-Z [Source:NCBI gene;Acc:414796]
1158	ENSGALG00000050240	82.2776	0.813051	0.255704	3.17966	0.00147449	0.0237747	TBX21	27	6538026	6545277	T-box 21 [Source:NCBI gene;Acc:100858002]
227	ENSGALG00000006583	1315.8	0.462127	0.14546	3.177	0.00148808	0.023969	LSP1P1	5	14250735	14289860	lymphocyte-specific protein 1 pseudogene 1 [Source:NCBI gene;Acc:374254]
877	ENSGALG00000034590	2912.35	-0.321439	0.101186	-3.17672	0.00148952	0.023969	CELF2	1	6143111	6513417	CUGBP Elav-like family member 2 [Source:NCBI gene;Acc:374111]
280	ENSGALG00000007929	4558.06	-0.302565	0.0952623	-3.17613	0.00149255	0.0239939	DIXDC1	24	6196567	6228780	DIX domain containing 1 [Source:NCBI gene;Acc:419798]
794	ENSGALG00000030834	86.1322	0.847825	0.267101	3.17417	0.00150265	0.0241322	ATP8B1	Z	334119	365812	ATPase phospholipid transporting 8B1 [Source:NCBI gene;Acc:426857]
29	ENSGALG00000001231	1124.31	-0.330673	0.104306	-3.17022	0.00152321	0.024438	SAMHD1	20	630016	655765	SAM and HD domain containing deoxynucleoside triphosphate triphosphohydrolase 1 [Source:NCBI gene;Acc:419125]
426	ENSGALG00000011529	201.034	0.643536	0.203118	3.16828	0.00153344	0.0245777	NAAA	4	49974752	49982898	N-acylethanolamine acid amidase [Source:NCBI gene;Acc:422641]
137	ENSGALG00000004320	104.157	1.01456	0.320343	3.16712	0.00153959	0.0246518	FAT2	13	13664153	13701069	FAT atypical cadherin 2 [Source:NCBI gene;Acc:416266]
109	ENSGALG00000003374	367.819	0.619903	0.196014	3.16255	0.00156392	0.0250165	ESRP2	11	3254661	3298212	epithelial splicing regulatory protein 2 [Source:NCBI gene;Acc:415710]
997	ENSGALG00000039990	8434.25	0.675574	0.213731	3.16086	0.00157305	0.0251376	TNC	17	3013995	3098173	tenascin C [Source:NCBI gene;Acc:396440]
382	ENSGALG00000010486	48.7353	0.945278	0.299218	3.15916	0.00158225	0.0252596	JAKMIP3	6	35793460	35816831	Janus kinase and microtubule interacting protein 3 [Source:NCBI gene;Acc:428991]
304	ENSGALG00000008663	502.005	-0.441323	0.139743	-3.1581	0.00158803	0.0253268	DDAH1	8	16625897	16672394	dimethylarginine dimethylaminohydrolase 1 [Source:NCBI gene;Acc:378898]
695	ENSGALG00000025851	507.925	0.504584	0.159849	3.15664	0.00159599	0.0254285	GPRIN3	4	35245520	35247760	GPRIN family member 3 [Source:NCBI gene;Acc:428740]
104	ENSGALG00000003179	34.4849	1.40948	0.446579	3.15618	0.00159851	0.0254436	ANGPTL7	21	4174743	4179124	angiopoietin like 7 [Source:NCBI gene;Acc:101750033]
436	ENSGALG00000011689	3278.49	0.36687	0.116274	3.15522	0.00160377	0.0255022	PDIA5	7	26824064	26916163	protein disulfide isomerase family A member 5 [Source:NCBI gene;Acc:424249]
672	ENSGALG00000021567	716.011	1.75809	0.557449	3.15382	0.00161149	0.0255997	EPHA8	21	6118469	6146506	EPH receptor A8 [Source:NCBI gene;Acc:428198]
821	ENSGALG00000032329	1540.78	-0.677706	0.214918	-3.15333	0.00161418	0.0256172	NPM3	6	23660511	23663708	nucleophosmin/nucleoplasmin 3 [Source:NCBI gene;Acc:770430]
178	ENSGALG00000005265	220.582	-0.525188	0.166626	-3.15191	0.00162209	0.0257173	SYT9	5	7436058	7495397	synaptotagmin IX [Source:NCBI gene;Acc:423026]
1122	ENSGALG00000047442	195.629	0.705211	0.223911	3.14952	0.00163539	0.0259028		1	1926186	1938922
669	ENSGALG00000021304	120.969	0.786335	0.249704	3.14907	0.00163789	0.0259169	RANBP3L	Z	11028611	11066332	RAN binding protein 3 like [Source:NCBI gene;Acc:770629]
831	ENSGALG00000032736	1490.01	0.723291	0.230014	3.14455	0.00166341	0.0262815	MGLL	12	9973818	10066081	monoglyceride lipase [Source:NCBI gene;Acc:416024]
91	ENSGALG00000002942	3710.43	0.305946	0.0972982	3.14442	0.00166419	0.0262815	JMJD1C	6	8516356	8663452	jumonji domain containing 1C [Source:NCBI gene;Acc:423655]
10	ENSGALG00000000404	4770.93	-0.597159	0.190048	-3.14215	0.00167715	0.0264602	COPS2	10	10883287	10904519	COP9 signalosome subunit 2 [Source:NCBI gene;Acc:430917]
319	ENSGALG00000009003	228.194	-1.03779	0.330643	-3.1387	0.00169701	0.0267474	SNAP25	3	13751856	13817913	synaptosome associated protein 25 [Source:NCBI gene;Acc:396444]
1	ENSGALG00000000044	302.394	0.659994	0.210328	3.13792	0.00170149	0.0267918	WFIKKN1	14	13962836	13964455	WAP, follistatin/kazal, immunoglobulin, kunitz and netrin domain containing 1 [Source:HGNC Symbol;Acc:HGNC:30912]
491	ENSGALG00000013422	285.849	-0.702209	0.223961	-3.13541	0.00171617	0.0269965	RHNO1	1	75327637	75331844	RAD9-HUS1-RAD1 interacting nuclear orphan 1 [Source:NCBI gene;Acc:426083]
131	ENSGALG00000004140	1272.36	0.376489	0.120135	3.13388	0.0017251	0.0270579	SH3BP4	7	5812663	5825176	SH3 domain binding protein 4 [Source:NCBI gene;Acc:424027]
129	ENSGALG00000003944	758.376	-0.395901	0.126324	-3.134	0.00172438	0.0270579	FAM189A1	10	6348118	6409092	family with sequence similarity 189 member A1 [Source:NCBI gene;Acc:415387]
677	ENSGALG00000023303	239.362	-1.32619	0.423123	-3.13428	0.00172278	0.0270579	SIX2	3	26002837	26005896	SIX homeobox 2 [Source:NCBI gene;Acc:724086]
543	ENSGALG00000014970	45315.9	0.461219	0.147193	3.13343	0.00172775	0.0270731	FSTL1	1	80650200	80694243	follistatin like 1 [Source:NCBI gene;Acc:395349]
43	ENSGALG00000001698	82.4875	0.681493	0.217514	3.1331	0.0017297	0.0270774	GABRA1	13	7912871	7955961	gamma-aminobutyric acid type A receptor alpha1 subunit [Source:NCBI gene;Acc:374214]
308	ENSGALG00000008757	83.3723	-1.18193	0.377547	-3.13055	0.00174481	0.0272874	CNRIP1	3	11929031	11934921	cannabinoid receptor interacting protein 1 [Source:NCBI gene;Acc:421266]
614	ENSGALG00000016543	1252.93	-0.568212	0.181545	-3.12987	0.00174885	0.0273241	NHS	1	122350876	122496961	NHS actin remodeling regulator [Source:NCBI gene;Acc:418616]
387	ENSGALG00000010721	109.824	0.692626	0.221445	3.12776	0.00176144	0.0274941	GLIS1	8	25257022	25429515	GLIS family zinc finger 1 [Source:NCBI gene;Acc:424652]
518	ENSGALG00000014528	272.453	-0.540596	0.172898	-3.12668	0.00176795	0.0275691	ENO2	1	77952924	77962832	enolase 2 [Source:NCBI gene;Acc:395689]
1075	ENSGALG00000042773	186.489	-0.494091	0.158054	-3.12609	0.00177149	0.0275975	VOPP1	2	51667752	51737491	vesicular, overexpressed in cancer, prosurvival protein 1 [Source:NCBI gene;Acc:776358]
828	ENSGALG00000032590	3910.64	-0.657434	0.210325	-3.1258	0.00177322	0.0275979	NDE1	14	7952787	7968427	nudE neurodevelopment protein 1 [Source:NCBI gene;Acc:416597]
224	ENSGALG00000006490	681.595	-0.674487	0.216214	-3.11953	0.0018114	0.0281649	SCN3B	24	2897357	2925022	sodium voltage-gated channel beta subunit 3 [Source:NCBI gene;Acc:419744]
703	ENSGALG00000026179	88.9919	0.698834	0.224075	3.11875	0.00181621	0.0282124	FAM163B	17	7291241	7301422	family with sequence similarity 163 member B [Source:NCBI gene;Acc:100858326]
462	ENSGALG00000012464	87.2374	0.781222	0.250825	3.11461	0.00184187	0.0285835	SOUL	5	58929202	58939830	SOUL protein [Source:NCBI gene;Acc:395567]
1046	ENSGALG00000041752	254.68	0.599277	0.192448	3.11397	0.00184589	0.0286058	CD164L2	23	2057919	2062446	CD164 molecule like 2 [Source:NCBI gene;Acc:101748332]
63	ENSGALG00000002249	5336.79	-0.239706	0.0769813	-3.11381	0.00184685	0.0286058	AGO1	23	4331597	4354226	argonaute 1, RISC catalytic component [Source:NCBI gene;Acc:428222]
4	ENSGALG00000000195	838.068	0.577366	0.185914	3.10556	0.00189922	0.0293887	SLC23A2	22	501885	551476	solute carrier family 23 member 2 [Source:NCBI gene;Acc:419520]
297	ENSGALG00000008424	152.355	0.732756	0.236023	3.10459	0.00190541	0.0294562	CALML3	1	1768773	1769795	calmodulin like 3 [Source:NCBI gene;Acc:416692]
26	ENSGALG00000001124	1751.25	0.330896	0.106595	3.10424	0.00190766	0.0294627	LHX2	17	9524055	9542497	LIM homeobox 2 [Source:NCBI gene;Acc:395705]
173	ENSGALG00000005140	179.011	0.549447	0.177104	3.1024	0.0019196	0.0296188	RRAD	11	11211167	11216791	RRAD, Ras related glycolysis inhibitor and calcium channel regulator [Source:NCBI gene;Acc:415790]
1051	ENSGALG00000041918	266.799	0.737843	0.237886	3.10166	0.00192438	0.0296641	CPA6	2	115482232	115569184	carboxypeptidase A6 [Source:NCBI gene;Acc:420171]
571	ENSGALG00000015389	9.27814	2.43083	0.783877	3.10103	0.00192848	0.0296989	TMPRSS7	1	89861241	89885047	transmembrane protease, serine 7 [Source:NCBI gene;Acc:769974]
1069	ENSGALG00000042458	6693.4	0.513593	0.165674	3.10002	0.0019351	0.0297725	ACTN1	5	28427292	28508904	actinin, alpha 1 [Source:NCBI gene;Acc:373918]
362	ENSGALG00000009826	1009.03	-0.362251	0.116897	-3.0989	0.00194241	0.0298564	CLGN	4	29630213	29646811	calmegin [Source:NCBI gene;Acc:422447]
164	ENSGALG00000004937	3610.96	-0.344774	0.111295	-3.09785	0.0019493	0.0299338	VGLL4	12	4897543	4976871	vestigial like family member 4 [Source:NCBI gene;Acc:415962]
1032	ENSGALG00000041501	87.3886	0.690368	0.222967	3.09628	0.00195968	0.0300646	AMER3	9	2695875	2698820	APC membrane recruitment protein 3 [Source:NCBI gene;Acc:100859787]
771	ENSGALG00000029747	672.526	0.389153	0.125731	3.09512	0.00196733	0.0301532	ST3GAL4	24	473593	483311	chromosome 20 open reading frame 173 [Source:NCBI gene;Acc:419718]
1223	ENSGALG00000054506	39.4598	0.925489	0.29909	3.09435	0.00197244	0.0302028		4	3722039	3763997
1190	ENSGALG00000052573	3294.63	-0.401821	0.129894	-3.09345	0.00197842	0.0302656	UBE2S	22	3631644	3634894	ubiquitin conjugating enzyme E2 S [Source:NCBI gene;Acc:107050834]
674	ENSGALG00000021634	4802.36	-0.401244	0.129777	-3.0918	0.00198944	0.0304055	MAP7D1	23	4225505	4234046	MAP7 domain containing 1 [Source:NCBI gene;Acc:419624]
284	ENSGALG00000008056	818.181	-0.311184	0.10076	-3.08835	0.00201271	0.0307319	B4GALT5	20	13861021	13896307	beta-1,4-galactosyltransferase 5 [Source:NCBI gene;Acc:107054826]
817	ENSGALG00000032097	45.5697	0.944471	0.30607	3.0858	0.00203009	0.0309679	TBX20	2	47177036	47209228	T-box 20 [Source:NCBI gene;Acc:373943]
1021	ENSGALG00000041054	408.192	0.686633	0.222562	3.08513	0.00203464	0.0310081		4	33954634	33963875
88	ENSGALG00000002899	2320.33	-0.273254	0.0885989	-3.08417	0.00204118	0.0310783	AACS	15	4746626	4784057	acetoacetyl-CoA synthetase [Source:NCBI gene;Acc:416811]
367	ENSGALG00000009907	2704.73	-0.300843	0.097653	-3.08074	0.00206488	0.0313504	G2E3	5	34347159	34367234	G2/M-phase specific E3 ubiquitin protein ligase [Source:NCBI gene;Acc:423305]
1031	ENSGALG00000041408	851.424	-0.389759	0.12651	-3.08086	0.00206402	0.0313504		11	17697775	17723497
1096	ENSGALG00000043920	638.855	-0.550693	0.178724	-3.08125	0.00206134	0.0313504	OTUD3	21	4832791	4840752	OTU deubiquitinase 3 [Source:NCBI gene;Acc:426746]
754	ENSGALG00000029011	823.927	0.422223	0.137112	3.0794	0.00207419	0.0314426	SLC35F1	3	63360401	63592181	solute carrier family 35 member F1 [Source:NCBI gene;Acc:770279]
679	ENSGALG00000023541	497.417	0.422175	0.137101	3.0793	0.00207486	0.0314426	SPHK1	18	4429920	4435069	sphingosine kinase 1 [Source:NCBI gene;Acc:427803]
24	ENSGALG00000001093	9300.92	-0.354449	0.115159	-3.07792	0.00208454	0.0315597	TCF3	28	2462717	2516908	transcription factor 3 [Source:NCBI gene;Acc:395146]
698	ENSGALG00000025946	277.383	0.644758	0.209557	3.07676	0.00209265	0.0316528	MOB3C	8	22179851	22194222	MOB kinase activator 3C [Source:NCBI gene;Acc:424615]
265	ENSGALG00000007570	62.4027	0.977587	0.318037	3.07382	0.00211338	0.0319306		4	11440335	11449639	Kruppel-like factor 5-like [Source:NCBI gene;Acc:430697]
783	ENSGALG00000030229	422.058	0.966918	0.314617	3.07331	0.00211696	0.0319306	CSMD2	23	4766719	4994805	CUB and Sushi multiple domains 2 [Source:NCBI gene;Acc:419640]
925	ENSGALG00000037160	271.841	-0.460416	0.149805	-3.07344	0.00211607	0.0319306		Z	1243251	1267913	SMAD family member 7 [Source:NCBI gene;Acc:429683]
6	ENSGALG00000000249	64.3261	-0.791569	0.257701	-3.07166	0.0021287	0.0320777	GH	27	4034905	4038410	growth hormone [Source:NCBI gene;Acc:378781]
790	ENSGALG00000030643	2438.04	-0.392697	0.127869	-3.07108	0.00213284	0.0321101	VANGL2	25	2442218	2446961	VANGL planar cell polarity protein 2 [Source:NCBI gene;Acc:426903]
876	ENSGALG00000034585	197.734	1.15447	0.376517	3.06618	0.00216814	0.0326111	BFSP2	2	42556661	42572127	beaded filament structural protein 2 [Source:NCBI gene;Acc:396141]
1064	ENSGALG00000042351	173.584	0.610108	0.199259	3.06188	0.00219951	0.0330521	PIK3R6	18	1955815	1973637	phosphoinositide-3-kinase regulatory subunit 6 [Source:NCBI gene;Acc:769202]
961	ENSGALG00000038364	1781.1	0.652908	0.213264	3.0615	0.00220228	0.033063	CCN3	2	136482292	136487586	nephroblastoma overexpressed [Source:NCBI gene;Acc:396204]
774	ENSGALG00000029935	496.842	0.351291	0.114836	3.05907	0.00222029	0.0332713		2	84402769	84415948	erythrocyte membrane protein band 4.1 like 4B [Source:NCBI gene;Acc:420962]
51	ENSGALG00000001988	733.628	-0.302036	0.0987267	-3.05931	0.00221845	0.0332713	TXNRD2	15	1292445	1327211	thioredoxin reductase 2 [Source:NCBI gene;Acc:416782]
1224	ENSGALG00000054562	27.3239	1.27881	0.418634	3.05472	0.0022527	0.0337257		28	4085790	4087471
493	ENSGALG00000013494	1537.4	-0.391151	0.128124	-3.05291	0.00226632	0.0338926	CENPN	11	15370178	15377758	centromere protein N [Source:NCBI gene;Acc:693246]
896	ENSGALG00000035565	51.8512	-0.799193	0.2618	-3.05268	0.00226806	0.0338926	ZAR1	4	66443983	66445269	zygote arrest 1 [Source:NCBI gene;Acc:100857604]
151	ENSGALG00000004629	1220.32	0.380178	0.124587	3.05149	0.00227705	0.0339956	RNF216	14	4599649	4651582	ring finger protein 216 [Source:NCBI gene;Acc:416486]
245	ENSGALG00000007038	1173.19	0.564398	0.184977	3.05117	0.00227948	0.0340004	ASTN2	17	3593160	3854597	astrotactin 2 [Source:NCBI gene;Acc:417242]
755	ENSGALG00000029012	204.65	0.586622	0.192309	3.05041	0.00228528	0.0340552		3	110568078	110761454	eva-1 homolog A, regulator of programmed cell death [Source:NCBI gene;Acc:422065]
363	ENSGALG00000009854	1946.68	-0.491896	0.16129	-3.04977	0.00229017	0.0340966	NEK2	3	22263928	22270603	NIMA related kinase 2 [Source:NCBI gene;Acc:421376]
189	ENSGALG00000005499	697.437	0.537621	0.176539	3.04533	0.00232422	0.0345718	IL17RD	12	8950452	8989422	interleukin 17 receptor D [Source:NCBI gene;Acc:395186]
605	ENSGALG00000016301	18.4018	-2.49097	0.818078	-3.0449	0.00232758	0.0345898		3	87917091	88015595	muscular LMNA interacting protein [Source:NCBI gene;Acc:421889]
521	ENSGALG00000014569	210.842	0.505179	0.165953	3.0441	0.00233375	0.0346404	PNPLA2	5	15965565	15987045	patatin like phospholipase domain containing 2 [Source:NCBI gene;Acc:431066]
447	ENSGALG00000012123	10612.7	-0.296812	0.0975103	-3.04391	0.00233528	0.0346404	PAX6	5	5444151	5461448	paired box 6 [Source:NCBI gene;Acc:395943]
829	ENSGALG00000032598	65.5535	1.0329	0.339442	3.04294	0.0023428	0.03472	MYO1A	33	6846579	6855524	myosin IA [Source:NCBI gene;Acc:396072]
792	ENSGALG00000030719	389.735	-0.366352	0.120423	-3.0422	0.00234859	0.0347738	CLMN	5	46093745	46160385	calmin [Source:NCBI gene;Acc:100858625]
341	ENSGALG00000009458	2117.43	0.669664	0.220227	3.04078	0.00235964	0.0348733		9	20477304	20626551	multiple EGF-like-domains 6-like [Source:NCBI gene;Acc:424998]
329	ENSGALG00000009222	2060.77	0.564238	0.185544	3.04098	0.00235807	0.0348733	FNDC3B	9	19471769	19619406	fibronectin type III domain containing 3B [Source:NCBI gene;Acc:424984]
1232	ENSGALG00000054999	199.011	0.621213	0.204397	3.03924	0.00237173	0.0350085		23	5128924	5136732
1054	ENSGALG00000042030	1416.45	0.445622	0.146631	3.03907	0.00237313	0.0350085	P4HA3	1	196016274	196022241	prolyl 4-hydroxylase subunit alpha 3 [Source:NCBI gene;Acc:419057]
897	ENSGALG00000035599	2980.26	-0.688756	0.226666	-3.03864	0.00237648	0.035026	CD24	3	68013742	68017684	CD24 molecule [Source:NCBI gene;Acc:100859742]
1018	ENSGALG00000040992	20.3171	1.51695	0.499557	3.0366	0.00239264	0.0351998	C1QL2	7	28438645	28440603	complement component 1, q subcomponent-like 2 [Source:NCBI gene;Acc:107053871]
680	ENSGALG00000023552	76.4338	0.654288	0.21546	3.03671	0.00239176	0.0351998	SPEF2	Z	10794665	10840965	sperm flagellar 2 [Source:NCBI gene;Acc:427435]
40	ENSGALG00000001600	2638.05	0.450975	0.148584	3.03516	0.00240407	0.0352748	DVL1	21	2277331	2335088	dishevelled segment polarity protein 1 [Source:NCBI gene;Acc:419416]
963	ENSGALG00000038469	1253.06	-0.306202	0.100886	-3.03513	0.0024043	0.0352748	CDC25A	2	629830	642787	cell division cycle 25A [Source:NCBI gene;Acc:420375]
134	ENSGALG00000004273	3523.9	-0.335353	0.110472	-3.03564	0.0024003	0.0352748	RALGPS2	8	6682209	6791752	Ral GEF with PH domain and SH3 binding motif 2 [Source:NCBI gene;Acc:424429]
481	ENSGALG00000013085	602.794	-0.735646	0.24247	-3.03396	0.00241364	0.0353796	PTPRO	1	62781911	62930757	protein tyrosine phosphatase, receptor type O [Source:NCBI gene;Acc:373911]
1228	ENSGALG00000054898	25.3532	1.15841	0.3823	3.03011	0.00244468	0.035802		4	33933549	33939639
1225	ENSGALG00000054568	6.72451	2.86307	0.945397	3.02844	0.00245824	0.035928		1	19230840	19245881
45	ENSGALG00000001749	1158.82	-0.366483	0.121023	-3.02822	0.00245997	0.035928	ACSBG2	28	1746737	1763012	acyl-CoA synthetase bubblegum family member 2 [Source:NCBI gene;Acc:420090]
460	ENSGALG00000012442	64.9103	-0.765041	0.252611	-3.02854	0.00245741	0.035928	MFNG	1	51255614	51276612	MFNG O-fucosylpeptide 3-beta-N-acetylglucosaminyltransferase [Source:NCBI gene;Acc:418042]
472	ENSGALG00000012770	32.4196	-1.20111	0.396861	-3.02654	0.0024737	0.0360959		2	63228311	63243379	male germ cell associated kinase [Source:HGNC Symbol;Acc:HGNC:6816]
89	ENSGALG00000002904	3198.31	0.338817	0.111985	3.02556	0.00248174	0.0361805	REEP3	6	8461693	8499207	receptor accessory protein 3 [Source:NCBI gene;Acc:423654]
578	ENSGALG00000015615	47.3165	0.87994	0.290879	3.0251	0.00248548	0.0362022	DOK7	4	81911075	81926188	docking protein 7 [Source:HGNC Symbol;Acc:HGNC:26594]
1079	ENSGALG00000043010	5536.4	0.295654	0.097782	3.0236	0.00249788	0.0363501	NR2F6	28	3470292	3476425	nuclear receptor subfamily 2 group F member 6 [Source:NCBI gene;Acc:100859014]
1134	ENSGALG00000048349	2122.52	-0.306639	0.101466	-3.02209	0.00251035	0.0364985	PRC1	10	20508515	20509940	protein regulator of cytokinesis 1 [Source:NCBI gene;Acc:770336]
663	ENSGALG00000020813	1299.01	-0.310206	0.102695	-3.02065	0.00252236	0.0365963	CCDC50	9	13815145	13849701	coiled-coil domain containing 50 [Source:NCBI gene;Acc:424906]
264	ENSGALG00000007555	3455.48	-0.498194	0.164929	-3.02067	0.00252219	0.0365963	CCND1	5	17778656	17793544	cyclin D1 [Source:NCBI gene;Acc:396341]
690	ENSGALG00000025729	64.5212	-1.81552	0.601075	-3.02046	0.00252388	0.0365963		7	22365529	22366476
295	ENSGALG00000008378	6000.18	-0.499396	0.165355	-3.02015	0.00252648	0.0366011	SRGAP3	12	19736835	19803309	SLIT-ROBO Rho GTPase activating protein 3 [Source:NCBI gene;Acc:416115]
830	ENSGALG00000032656	1525.55	0.34025	0.112683	3.01954	0.00253162	0.0366426	TCF7L1	22	5293801	5307833	transcription factor 7 like 1 [Source:NCBI gene;Acc:395230]
432	ENSGALG00000011614	6.39793	2.81387	0.932135	3.01874	0.00253831	0.0367064	ANO4	1	47510012	47607135	anoctamin 4 [Source:NCBI gene;Acc:427878]
1106	ENSGALG00000046262	8.47378	-2.14846	0.712593	-3.01499	0.00256992	0.0371302	CCDC60	15	9958937	9971701	coiled-coil domain containing 60 [Source:NCBI gene;Acc:416987]
801	ENSGALG00000031193	3985.14	-0.425733	0.141279	-3.01343	0.0025831	0.0372873	IGSF9	25	3867659	3878853	immunoglobulin superfamily member 9 [Source:NCBI gene;Acc:425454]
1071	ENSGALG00000042511	770.944	-0.368837	0.122421	-3.01284	0.00258814	0.0373266	PKDCC	3	23428366	23460375	protein kinase domain containing, cytoplasmic a [Source:NCBI gene;Acc:421390]
407	ENSGALG00000011035	1326.29	0.379727	0.12606	3.01226	0.00259308	0.0373644	AK4	8	28615900	28626590	adenylate kinase 4 [Source:NCBI gene;Acc:424697]
1042	ENSGALG00000041731	674.502	0.465514	0.154669	3.00974	0.00261471	0.0376425	CAPN7	2	41440864	41464606	calpain 7 [Source:NCBI gene;Acc:420683]
782	ENSGALG00000030209	1265.39	0.63381	0.210628	3.00915	0.00261981	0.0376822	CPZ	4	81163250	81197855	carboxypeptidase Z [Source:NCBI gene;Acc:395266]
1024	ENSGALG00000041120	1651.12	0.318344	0.105846	3.00761	0.00263314	0.0378262	METTL24	3	66578513	66621450	methyltransferase like 24 [Source:NCBI gene;Acc:421758]
336	ENSGALG00000009387	155.83	-0.915176	0.304303	-3.00745	0.00263451	0.0378262		5	27699720	27751679	synaptojanin 2 binding protein [Source:NCBI gene;Acc:430724]
344	ENSGALG00000009499	113.992	0.591423	0.196827	3.00478	0.00265771	0.0381253	NPY5R	4	23356377	23396539	neuropeptide Y receptor Y5 [Source:NCBI gene;Acc:422419]
1055	ENSGALG00000042079	9329.95	0.511011	0.170139	3.00349	0.00266903	0.0382537	NID1	3	37941890	37973181	nidogen 1 [Source:NCBI gene;Acc:395531]
209	ENSGALG00000006054	70.4405	-0.685711	0.228327	-3.0032	0.0026716	0.0382566	CALCA	5	10769515	10802866	calcitonin [Source:NCBI gene;Acc:396256]
55	ENSGALG00000002097	9.76568	-3.37144	1.12311	-3.00187	0.00268326	0.0383894		10	1847504	1849186	epididymal protein-like [Source:NCBI gene;Acc:415324]
120	ENSGALG00000003642	842.968	0.671555	0.223867	2.99979	0.00270167	0.0385843	PDGFA	14	2394173	2416757	platelet derived growth factor subunit A [Source:NCBI gene;Acc:374196]
736	ENSGALG00000027885	165.749	-0.752763	0.25092	-3.00001	0.00269972	0.0385843	C4orf19	4	69865532	69906586	chromosome 4 open reading frame, human C4orf19 [Source:NCBI gene;Acc:101747284]
490	ENSGALG00000013342	55.3315	1.20985	0.403559	2.99795	0.00271803	0.0387836	GBX2	7	5218437	5220507	gastrulation brain homeobox 2 [Source:NCBI gene;Acc:395950]
138	ENSGALG00000004355	1129.62	0.389197	0.129854	2.99719	0.00272478	0.0388455	MCU	6	11982195	12061362	mitochondrial calcium uniporter [Source:NCBI gene;Acc:428942]
534	ENSGALG00000014897	3110.73	-0.475073	0.158565	-2.99607	0.0027348	0.038954		2	101942208	101949734	thymidylate synthetase [Source:NCBI gene;Acc:421060]
1187	ENSGALG00000052223	966.332	-0.322161	0.107671	-2.99209	0.00277075	0.0394312	YPEL1	15	846449	859774	yippee like 1 [Source:NCBI gene;Acc:416774]
648	ENSGALG00000017378	112.357	-0.931076	0.311282	-2.9911	0.00277975	0.0395245	CRTAC1	6	23234581	23244586	cartilage acidic protein 1 [Source:NCBI gene;Acc:425346]
78	ENSGALG00000002671	551.615	0.344476	0.115193	2.99043	0.00278586	0.0395764		15	3797791	3988984	transmembrane protein 132D [Source:NCBI gene;Acc:416806]
393	ENSGALG00000010798	3755.64	-0.366652	0.122658	-2.98921	0.00279699	0.0396995	DHCR24	8	25608221	25616427	24-dehydrocholesterol reductase [Source:NCBI gene;Acc:424661]
169	ENSGALG00000005095	1159.67	-0.371236	0.124257	-2.98766	0.00281126	0.039832	SLC25A25	17	5166891	5181671	solute carrier family 25 member 25 [Source:NCBI gene;Acc:417230]
391	ENSGALG00000010745	22578	-0.531093	0.17775	-2.98787	0.00280933	0.039832	HMGB2	4	43290527	43292715	high mobility group box 2 [Source:NCBI gene;Acc:396482]
862	ENSGALG00000034000	17.6599	1.49643	0.500952	2.98718	0.00281568	0.0398595		6	30225591	30229444	uncharacterized LOC101747620 [Source:NCBI gene;Acc:101747620]
544	ENSGALG00000014995	288.024	0.684904	0.229411	2.98549	0.0028312	0.0400441	PGM5	Z	25517804	25583080	phosphoglucomutase 5 [Source:NCBI gene;Acc:427215]
202	ENSGALG00000005968	389.426	0.608785	0.204008	2.98412	0.00284391	0.0401886	MMP11	15	8274524	8282968	matrix metallopeptidase 11 [Source:NCBI gene;Acc:101751203]
132	ENSGALG00000004146	208.416	-0.601552	0.201794	-2.98103	0.00287285	0.040562	RIMS4	20	5277690	5321475	regulating synaptic membrane exocytosis 4 [Source:NCBI gene;Acc:428142]
86	ENSGALG00000002789	1248.64	-0.673257	0.226082	-2.97793	0.00290198	0.0409375	MAP2	7	2471804	2577364	microtubule associated protein 2 [Source:NCBI gene;Acc:424001]
645	ENSGALG00000017320	3114.03	-0.262711	0.0882377	-2.97731	0.00290794	0.0409499	RAB6A	1	196160546	196219266	RAB6A, member RAS oncogene family [Source:NCBI gene;Acc:419063]
1038	ENSGALG00000041666	1510.21	-0.601433	0.201994	-2.97748	0.0029063	0.0409499	ASNSD1	7	352539	359266	asparagine synthetase domain containing 1 [Source:NCBI gene;Acc:423983]
746	ENSGALG00000028501	2320.12	-0.606857	0.203871	-2.97667	0.00291394	0.0409986	DCK	4	50129586	50140105	deoxycytidine kinase [Source:NCBI gene;Acc:422648]
564	ENSGALG00000015322	229.057	-0.886173	0.297913	-2.9746	0.0029337	0.0412407	IMPG2	1	86333855	86382748	interphotoreceptor matrix proteoglycan 2 [Source:NCBI gene;Acc:418393]
796	ENSGALG00000030904	13637.2	0.521029	0.17523	2.9734	0.00294517	0.0413297	LRP1	33	4683782	4739424	LDL receptor related protein 1 [Source:NCBI gene;Acc:396170]
1173	ENSGALG00000051549	64.1227	-0.708489	0.238259	-2.97361	0.0029432	0.0413297		19	7202209	7215429
128	ENSGALG00000003923	2287.68	0.697956	0.23487	2.97167	0.00296187	0.041528	COL6A3	7	4846504	4899768	collagen type VI alpha 3 chain [Source:NCBI gene;Acc:396548]
1058	ENSGALG00000042153	2577.64	-0.688591	0.231745	-2.97133	0.00296513	0.0415375	APC2	28	3303239	3316252	APC2, WNT signaling pathway regulator [Source:NCBI gene;Acc:429363]
172	ENSGALG00000005125	3264.05	-0.290007	0.0976335	-2.97037	0.00297442	0.0416285	LSM14B	20	7721897	7732856	LSM family member 14B [Source:NCBI gene;Acc:771330]
1219	ENSGALG00000054260	37.0591	-0.945278	0.318262	-2.97013	0.00297679	0.0416285		8	2040524	2046212
102	ENSGALG00000003161	2499.07	0.967919	0.325983	2.96924	0.00298542	0.0416673	GDF3	28	3843368	3845601	growth differentiation factor 3 [Source:NCBI gene;Acc:396132]
984	ENSGALG00000039344	48.2459	0.920294	0.309933	2.96933	0.00298451	0.0416673		25	3288182	3290545	uncharacterized LOC107055134 [Source:NCBI gene;Acc:107055134]
1210	ENSGALG00000053749	38.7324	0.881394	0.296862	2.96904	0.00298731	0.0416673		6	10527301	10530096
971	ENSGALG00000038838	1142.47	0.366969	0.123631	2.96826	0.00299488	0.0417367	NSMAF	2	112065704	112096272	neutral sphingomyelinase activation associated factor [Source:NCBI gene;Acc:421137]
347	ENSGALG00000009568	4077.5	-0.719124	0.242432	-2.96629	0.00301413	0.0419688	SPOCK3	4	24520359	24685116	SPARC/osteonectin, cwcv and kazal like domains proteoglycan 3 [Source:NCBI gene;Acc:422425]
1066	ENSGALG00000042374	22.2442	-1.23952	0.418014	-2.96525	0.00302438	0.0420751		7	15549638	15673377	phosphodiesterase 11A [Source:NCBI gene;Acc:424133]
689	ENSGALG00000025335	5.61715	2.95277	0.996147	2.96419	0.00303481	0.0421839		8	22123280	22123365
396	ENSGALG00000010835	17290.7	-0.554809	0.187261	-2.96275	0.003049	0.0423447	DTX4	5	17163204	17170118	deltex E3 ubiquitin ligase 4 [Source:NCBI gene;Acc:395516]
1197	ENSGALG00000053000	6528.2	-0.359594	0.121454	-2.96075	0.0030689	0.0425843	C20orf194	4	89068635	89132168	chromosome 4 open reading frame, human C20orf194 [Source:NCBI gene;Acc:422945]
1109	ENSGALG00000046425	314.343	-0.666696	0.225235	-2.96	0.00307634	0.0426509		20	9903947	9904942
417	ENSGALG00000011242	698.422	0.529381	0.17908	2.95612	0.00311535	0.0431546	OBSL1	7	22058182	22070812	obscurin like 1 [Source:NCBI gene;Acc:424198]
223	ENSGALG00000006453	9108.74	0.544195	0.184113	2.95577	0.0031189	0.0431666	TF	9	4765436	4777129	transferrin (ovotransferrin) [Source:NCBI gene;Acc:396241]
773	ENSGALG00000029834	866.938	-0.369547	0.125179	-2.95216	0.00315562	0.0436374	AIF1L	17	6378663	6390710	allograft inflammatory factor 1-like [Source:NCBI gene;Acc:417179]
981	ENSGALG00000039170	443.848	0.444739	0.150831	2.94859	0.00319229	0.0441067	LHFPL5	26	103162	106478	lipoma HMGIC fusion partner-like 5 [Source:NCBI gene;Acc:378916]
422	ENSGALG00000011400	1317.04	-0.268527	0.0912519	-2.94269	0.00325369	0.0449165	USP44	1	45585772	45597222	ubiquitin specific peptidase 44 [Source:NCBI gene;Acc:417913]
644	ENSGALG00000017244	945.522	0.543335	0.184712	2.94152	0.00326601	0.0449327	PRSS23	1	190099704	190104302	protease, serine 23 [Source:NCBI gene;Acc:419017]
501	ENSGALG00000013814	963.173	0.380917	0.129491	2.94166	0.00326463	0.0449327	IMPA2	2	97290429	97308480	inositol monophosphatase 2 [Source:NCBI gene;Acc:421032]
9	ENSGALG00000000367	534.122	0.35166	0.119537	2.94185	0.00326258	0.0449327		27	4187017	4266979	acid sensing ion channel subunit 2 [Source:NCBI gene;Acc:419945]
1108	ENSGALG00000046322	31.5774	-1.09083	0.370754	-2.94219	0.00325901	0.0449327		17	6537268	6539119	proline rich transmembrane protein 1B [Source:NCBI gene;Acc:100857402]
234	ENSGALG00000006755	559.702	0.563475	0.191593	2.941	0.00327153	0.0449702	USP2	24	4209130	4218970	ubiquitin specific peptidase 2 [Source:NCBI gene;Acc:395766]
317	ENSGALG00000008990	809.56	-0.329677	0.112125	-2.94027	0.00327923	0.0450377	RADX	4	17301974	17322995	chromosome 4 CXorf57 homolog [Source:NCBI gene;Acc:422381]
342	ENSGALG00000009475	4878.63	-0.390154	0.13273	-2.93945	0.00328797	0.0451193	FAM133B	2	22684301	22700755	family with sequence similarity 133 member B [Source:NCBI gene;Acc:420557]
1067	ENSGALG00000042389	90.8409	-0.859358	0.29244	-2.93858	0.00329717	0.0452071	EN1	7	28518095	28521131	engrailed homeobox 1 [Source:NCBI gene;Acc:771008]
371	ENSGALG00000010061	1768.47	0.365657	0.124456	2.93804	0.00330292	0.0452475	LRBA	4	32846926	33218988	LPS responsive beige-like anchor protein [Source:NCBI gene;Acc:422476]
885	ENSGALG00000034971	241.417	0.429505	0.146267	2.93644	0.00331998	0.0454426	SLC45A4	2	146035610	146065241	solute carrier family 45 member 4 [Source:NCBI gene;Acc:420308]
105	ENSGALG00000003195	116.873	0.661347	0.225289	2.93554	0.00332963	0.045536	TRADD	11	2445774	2456359	TNFRSF1A associated via death domain [Source:NCBI gene;Acc:415700]
717	ENSGALG00000026862	433.871	0.729849	0.24876	2.93394	0.00334684	0.0455422	CLDN1	9	14097822	14108342	claudin 1 [Source:NCBI gene;Acc:424910]
799	ENSGALG00000031122	1331.03	0.619131	0.211022	2.93396	0.00334667	0.0455422	NTNG1	8	1215190	1359430	netrin G1 [Source:NCBI gene;Acc:424336]
1035	ENSGALG00000041616	4076.62	0.359145	0.122382	2.93462	0.00333959	0.0455422	IRF2BPL	5	39226156	39228381	interferon regulatory factor 2 binding protein-like [Source:NCBI gene;Acc:429422]
619	ENSGALG00000016768	1067.45	0.296435	0.101021	2.93439	0.00334208	0.0455422	LONRF2	1	134355045	134386116	LON peptidase N-terminal domain and ring finger 2 [Source:HGNC Symbol;Acc:HGNC:24788]
531	ENSGALG00000014862	5032.29	-0.465975	0.158823	-2.93393	0.00334703	0.0455422	HMGCS1	Z	13647830	13665258	3-hydroxy-3-methylglutaryl-CoA synthase 1 [Source:NCBI gene;Acc:396379]
154	ENSGALG00000004642	153.9	-0.901815	0.307262	-2.935	0.00333548	0.0455422	NMNAT2	8	7921538	7942103	nicotinamide nucleotide adenylyltransferase 2 [Source:NCBI gene;Acc:771393]
853	ENSGALG00000033813	1157.8	0.400948	0.136742	2.93214	0.00336636	0.0457504	BTBD6	5	52935364	52938063	BTB domain containing 6 [Source:NCBI gene;Acc:101752037]
414	ENSGALG00000011176	1879.26	0.371715	0.126783	2.9319	0.00336897	0.0457504	SCRN1	2	33867648	33902516	secernin 1 [Source:NCBI gene;Acc:420635]
200	ENSGALG00000005932	685.224	-1.02144	0.348409	-2.93173	0.00337084	0.0457504	MYT1	20	9103180	9131619	myelin transcription factor 1 [Source:NCBI gene;Acc:419249]
121	ENSGALG00000003742	6281.18	0.543366	0.185472	2.92964	0.00339356	0.0459813	CPAMD8	28	4313215	4353604	C3 and PZP like, alpha-2-macroglobulin domain containing 8 [Source:NCBI gene;Acc:420138]
983	ENSGALG00000039269	174.828	0.462443	0.157845	2.92973	0.00339257	0.0459813	RNF213	18	9489328	9537525	ring finger protein 213 [Source:NCBI gene;Acc:422080]
101	ENSGALG00000003160	1462.59	0.964413	0.329373	2.92803	0.00341119	0.0461814	CERS1	28	3831598	3842053	ceramide synthase 1 [Source:NCBI gene;Acc:420118]
728	ENSGALG00000027305	28.0409	1.04171	0.355854	2.92736	0.00341858	0.0462108	SKAP1	27	6335894	6459922	src kinase associated phosphoprotein 1 [Source:NCBI gene;Acc:101752206]
437	ENSGALG00000011696	721.852	-0.370981	0.126731	-2.92731	0.0034191	0.0462108	JAG2	5	52301377	52360978	jagged 2 [Source:NCBI gene;Acc:776138]
27	ENSGALG00000001165	1214.93	-0.297267	0.101559	-2.92703	0.00342216	0.0462134	PANK4	21	1438217	1460034	pantothenate kinase 4 [Source:NCBI gene;Acc:100736561]
331	ENSGALG00000009280	301.893	0.618564	0.211351	2.92671	0.00342569	0.0462224	NPY2R	4	20538373	20543866	neuropeptide Y receptor Y2 [Source:NCBI gene;Acc:422405]
526	ENSGALG00000014751	245.582	0.476168	0.162718	2.92635	0.00342968	0.0462376	ADAMTS6	Z	20369274	20519860	ADAM metallopeptidase with thrombospondin type 1 motif 6 [Source:NCBI gene;Acc:427160]
918	ENSGALG00000036796	783.21	-0.467559	0.159865	-2.92472	0.00344771	0.0464419	HYLS1	24	342190	348186	HYLS1, centriolar and ciliogenesis associated [Source:NCBI gene;Acc:768796]
1045	ENSGALG00000041750	1152.64	0.857373	0.293254	2.92365	0.0034595	0.0465617	ADAMTS9	12	14132885	14195481	ADAM metallopeptidase with thrombospondin type 1 motif 9 [Source:NCBI gene;Acc:416080]
1065	ENSGALG00000042354	318.972	0.555239	0.189937	2.92328	0.00346364	0.0465786	PREX2	2	115620395	115787873	phosphatidylinositol-3,4,5-trisphosphate dependent Rac exchange factor 2 [Source:NCBI gene;Acc:420172]
920	ENSGALG00000036892	6748.17	-0.292042	0.0999147	-2.92291	0.0034678	0.0465956	BUB1B	5	824101	848390	BUB1 mitotic checkpoint serine/threonine kinase B [Source:NCBI gene;Acc:378922]
810	ENSGALG00000031565	40.3814	1.01374	0.346891	2.92236	0.00347395	0.0466394	NEBL	2	18282264	18339795	nebulette [Source:NCBI gene;Acc:395148]
986	ENSGALG00000039454	1388.31	-0.33163	0.113506	-2.92169	0.00348142	0.0467009	SP4	2	30405181	30428488	Sp4 transcription factor [Source:NCBI gene;Acc:420607]
236	ENSGALG00000006838	566.832	0.437318	0.14977	2.91993	0.00350108	0.0469256		15	9197732	9214453	melanotransferrin-like [Source:NCBI gene;Acc:416959]
403	ENSGALG00000010997	2400.2	0.336069	0.115191	2.9175	0.00352844	0.047253	DFNA5	2	31606777	31631552	DFNA5, deafness associated tumor suppressor [Source:NCBI gene;Acc:420623]
558	ENSGALG00000015193	2838.5	0.501513	0.171965	2.91636	0.00354136	0.0473474	CCDC80	1	84661651	84685255	coiled-coil domain containing 80 [Source:NCBI gene;Acc:395074]
610	ENSGALG00000016415	443.047	0.372985	0.127893	2.91638	0.00354114	0.0473474	MAP7D2	1	121300649	121335637	MAP7 domain containing 2 [Source:NCBI gene;Acc:418607]
1212	ENSGALG00000053914	16.3792	1.40979	0.483982	2.91291	0.00358082	0.0476511	SLC16A13	KZ626839.1	672883	675781	solute carrier family 16 member 13 [Source:NCBI gene;Acc:425860]
705	ENSGALG00000026263	24.0033	1.23137	0.422718	2.91298	0.00357999	0.0476511	RGS8	8	5960767	5974556	regulator of G-protein signaling 8 [Source:NCBI gene;Acc:426557]
263	ENSGALG00000007511	47.439	0.937338	0.321727	2.91346	0.00357452	0.0476511	ITGB2	7	7177686	7189495	integrin subunit beta 2 [Source:NCBI gene;Acc:396181]
1095	ENSGALG00000043828	926.134	0.419065	0.143869	2.91282	0.00358181	0.0476511	HEXA	10	2074833	2084851	hexosaminidase subunit alpha [Source:NCBI gene;Acc:415320]
955	ENSGALG00000038032	9837.58	-0.489979	0.168204	-2.913	0.00357971	0.0476511	DUT	10	10589918	10600015	deoxyuridine triphosphatase [Source:NCBI gene;Acc:769338]
1020	ENSGALG00000041028	1619.37	-0.636965	0.21863	-2.91344	0.00357469	0.0476511	DPYSL5	3	104550333	104557734	dihydropyrimidinase-related protein 5-like [Source:NCBI gene;Acc:107053190]
612	ENSGALG00000016487	1417.75	-0.279896	0.0961399	-2.91134	0.00359883	0.047838	LDAH	3	101927863	102036252	lipid droplet associated hydrolase [Source:NCBI gene;Acc:421967]
863	ENSGALG00000034094	164.305	0.837222	0.28763	2.91076	0.00360553	0.0478556	SP5	7	18254139	18255999	Sp5 transcription factor [Source:NCBI gene;Acc:693261]
1227	ENSGALG00000054783	2533.72	-0.709451	0.243738	-2.91071	0.00360609	0.0478556	NDRG1	2	141967432	142007621	N-myc downstream regulated 1 [Source:NCBI gene;Acc:420321]
970	ENSGALG00000038834	478.838	0.514582	0.176859	2.90956	0.00361939	0.0479927	MAGI2	1	11833981	12556826	membrane associated guanylate kinase, WW and PDZ domain containing 2 [Source:NCBI gene;Acc:417729]
430	ENSGALG00000011549	167.32	-0.482108	0.165769	-2.90832	0.00363378	0.0481438	ANKS1B	1	46756977	47167938	ankyrin repeat and sterile alpha motif domain containing 1B [Source:NCBI gene;Acc:417927]
960	ENSGALG00000038330	285.001	0.449347	0.154635	2.90586	0.00366247	0.0484443	ATG9B	2	344557	351751	autophagy-related protein 9A-like [Source:NCBI gene;Acc:107055991]
1143	ENSGALG00000049176	906.357	-0.336279	0.115715	-2.9061	0.00365964	0.0484443		1	42836699	42851268
898	ENSGALG00000035619	12.6967	1.65268	0.569208	2.90348	0.00369037	0.0487734	MTTP	4	60028589	60056286	microsomal triglyceride transfer protein [Source:NCBI gene;Acc:422709]
996	ENSGALG00000039970	26.243	-1.35881	0.468073	-2.90298	0.00369631	0.0488119	ENDOU	33	5965254	5972154	endonuclease, poly(U) specific [Source:NCBI gene;Acc:100858035]
351	ENSGALG00000009641	30731.3	0.503477	0.173488	2.90208	0.00370689	0.0489115	COL1A2	2	23572966	23610978	collagen type I alpha 2 chain [Source:NCBI gene;Acc:396243]
1140	ENSGALG00000049081	45.1053	1.00099	0.344973	2.90164	0.00371217	0.0489335		6	31658502	31663468
684	ENSGALG00000023670	142.352	0.565634	0.19495	2.90143	0.00371462	0.0489335	NAALADL2	9	18476287	18824985	N-acetylated alpha-linked acidic dipeptidase like 2 [Source:NCBI gene;Acc:429156]
587	ENSGALG00000015842	1600.63	0.391856	0.135068	2.90117	0.00371769	0.0489339	TIAM1	1	105805720	105885857	T-cell lymphoma invasion and metastasis 1 [Source:NCBI gene;Acc:418491]
17	ENSGALG00000000713	3318.11	0.466537	0.160903	2.8995	0.00373754	0.0491551	ZFHX3	11	19493186	19635682	zinc finger homeobox 3 [Source:NCBI gene;Acc:395682]
934	ENSGALG00000037378	44.397	-1.13328	0.391066	-2.89793	0.00375636	0.0493623	RPRM	7	35627600	35628125	reprimo, TP53 dependent G2 arrest mediator homolog [Source:HGNC Symbol;Acc:HGNC:24201]
187	ENSGALG00000005460	1832.77	0.631053	0.217818	2.89716	0.0037656	0.0494435	SLCO4A1	20	8179858	8205178	solute carrier organic anion transporter family member 4A1 [Source:NCBI gene;Acc:419231]
208	ENSGALG00000006045	259.162	-0.593245	0.204793	-2.8968	0.00376993	0.04946	SH3GL3	10	11857452	11901262	SH3 domain containing GRB2 like 3, endophilin A3 [Source:NCBI gene;Acc:395201]
589	ENSGALG00000015851	265.261	0.448001	0.154683	2.89625	0.00377656	0.0495067	RWDD2A	3	77922673	77925855	RWD domain containing 2A [Source:NCBI gene;Acc:421840]
875	ENSGALG00000034562	2074.3	-0.465552	0.160807	-2.8951	0.00379037	0.0496416	CAPN10	9	15851768	15863643	calpain 10 [Source:NCBI gene;Acc:424945]
359	ENSGALG00000009791	72.6289	-1.47082	0.508077	-2.89488	0.00379301	0.0496416	PROX1	3	21385127	21421817	prospero homeobox 1 [Source:NCBI gene;Acc:395802]
937	ENSGALG00000037496	925.866	0.412041	0.142429	2.89295	0.00381641	0.0498669	USP46	4	65987993	66011858	ubiquitin specific peptidase 46 [Source:NCBI gene;Acc:422758]
764	ENSGALG00000029308	1117.62	-0.285861	0.0988089	-2.89307	0.00381496	0.0498669	PNPLA3	1	69044299	69089535	patatin like phospholipase domain containing 3 [Source:NCBI gene;Acc:418233]

## Sheet: HH.St30 FC>1 GO Terms
Category	Term	Count	%	P-Value	Benjamini	Minus_Log10_pval
GOTERM_BP_DIRECT	sensory perception of sound	10	4.4	5.5e-06	0.0047	5.25964
GOTERM_BP_DIRECT	inner ear morphogenesis	6	2.6	0.00027	0.11	3.56864
GOTERM_BP_DIRECT	axon guidance	9	3.9	0.00038	0.11	3.42022
GOTERM_BP_DIRECT	cell-cell adhesion via plasma-membrane adhesion molecules	5	2.2	0.0007	0.12	3.1549
GOTERM_BP_DIRECT	kidney morphogenesis	4	1.8	0.00072	0.12	3.14267
GOTERM_BP_DIRECT	somitogenesis	5	2.2	0.0022	0.31	2.65758
GOTERM_BP_DIRECT	calcium-dependent cell-cell adhesion via plasma membrane cell adhesion molecules	4	1.8	0.0027	0.33	2.56864
GOTERM_BP_DIRECT	adherens junction organization	4	1.8	0.0031	0.33	2.50864
GOTERM_BP_DIRECT	regulation of membrane potential	6	2.6	0.0042	0.37	2.37675
GOTERM_BP_DIRECT	anatomical structure development	5	2.2	0.0043	0.37	2.36653
GOTERM_BP_DIRECT	extracellular matrix organization	8	3.5	0.0048	0.37	2.31876
GOTERM_BP_DIRECT	skeletal system development	5	2.2	0.0054	0.39	2.26761
GOTERM_BP_DIRECT	cell-cell junction assembly	4	1.8	0.0071	0.47	2.14874
GOTERM_BP_DIRECT	negative regulation of wound healing	3	1.3	0.0083	0.51	2.08092
GOTERM_BP_DIRECT	signal transduction	13	5.7	0.0093	0.54	2.03152

## Sheet: HH.St30 v HH.St34 DESeq2
	ensembl_gene_id	baseMean	log2FoldChange	lfcSE	stat	pvalue	padj	external_gene_name	chromosome_name	start_position	end_position	description
1050	ENSGALG00000009261	808.446	1.07177	0.615741	2389.9	0	0	VAX1	6	30033928	30037380	ventral anterior homeobox 1 [Source:NCBI gene;Acc:395582]
490	ENSGALG00000004741	3815.6	-0.781257	0.0985753	943.965	1.05e-205	8.27e-202	EPHB2	21	5956010	6053651	EPH receptor B2 [Source:NCBI gene;Acc:396513]
2484	ENSGALG00000034297	2350.44	0.385016	0.119897	679.835	2.38e-148	1.25e-144	TBX2	19	7778745	7786908	T-box 2 [Source:NCBI gene;Acc:373990]
2413	ENSGALG00000033365	11297.6	0.661662	0.226162	647.098	3.05e-141	1.2e-137	ALDH1A3	10	17875706	17910716	aldehyde dehydrogenase 1 family member A3 [Source:NCBI gene;Acc:395389]
2890	ENSGALG00000040993	4781.12	-0.10837	0.102717	588.647	1.5e-128	4.74e-125	BAMBI	2	15314201	15318325	BMP and activin membrane bound inhibitor [Source:NCBI gene;Acc:428413]
1404	ENSGALG00000012216	674.007	-1.84723	0.238772	569.577	2.08e-124	5.47e-121	BMPR1B	4	58350823	58586570	bone morphogenetic protein receptor type 1B [Source:NCBI gene;Acc:396030]
1075	ENSGALG00000009415	8582.62	-0.640961	0.31433	567.46	5.99e-124	1.35e-120	SMOC1	5	27925918	28047170	SPARC related modular calcium binding 1 [Source:NCBI gene;Acc:768688]
2219	ENSGALG00000030276	1127.14	0.4078	0.12161	431.268	2.25e-94	4.43e-91	SHTN1	6	29935052	29990736	shootin 1 [Source:NCBI gene;Acc:423919]
899	ENSGALG00000008072	9690.46	-0.46478	0.263817	419.207	9.34e-92	1.64e-88	CHRDL1	4	13511411	13553410	chordin like 1 [Source:NCBI gene;Acc:373985]
2732	ENSGALG00000038504	1214.17	-0.309761	0.105271	368.33	1.04e-80	1.65e-77	MID1	1	125930064	126095986	midline 1 [Source:NCBI gene;Acc:373920]
3031	ENSGALG00000043035	14339.8	-0.794156	0.141096	362.635	1.8e-79	2.58e-76	SHISA2	1	178373699	178377553	shisa family member 2 [Source:NCBI gene;Acc:395162]
3139	ENSGALG00000046747	228.333	0.806694	0.245103	347.394	3.67e-76	4.82e-73		5	27919541	27925011
961	ENSGALG00000008537	4082.97	-0.175166	0.118226	341.626	6.56e-75	7.96e-72	EPHB3	9	16119700	16130843	EPH receptor B3 [Source:NCBI gene;Acc:396179]
765	ENSGALG00000007000	4576.26	0.245432	0.155105	326.352	1.36e-71	1.53e-68	NR2F2	10	16265424	16276853	nuclear receptor subfamily 2 group F member 2 [Source:NCBI gene;Acc:386585]
604	ENSGALG00000005689	217.607	-0.221883	0.677639	315.697	2.8e-69	2.95e-66	PAX2	6	17930807	18009556	paired box 2 [Source:NCBI gene;Acc:395574]
46	ENSGALG00000000678	1139.55	-0.722007	0.202617	293.585	1.77e-64	1.75e-61	CITED4	23	1506533	1508755	Cbp/p300 interacting transactivator with Glu/Asp rich carboxy-terminal domain 4 [Source:NCBI gene;Acc:395465]
1817	ENSGALG00000016810	250.981	-0.593468	0.155885	255.711	2.97e-56	2.76e-53	SH3RF3	1	138070166	138156158	SH3 domain containing ring finger 3 [Source:NCBI gene;Acc:418731]
3333	ENSGALG00000050984	388.069	0.0747809	0.165096	246.767	2.6e-54	2.28e-51		Z	58561598	58573327	uncharacterized LOC112530550 [Source:NCBI gene;Acc:112530550]
3245	ENSGALG00000049007	325.043	-0.23682	0.163867	229.162	1.73e-50	1.44e-47		19	7786929	7793982
519	ENSGALG00000005024	1459.08	-0.546837	0.14658	211.094	1.45e-46	1.14e-43		12	5546824	5591184	EF-hand and coiled-coil domain containing 1 [Source:NCBI gene;Acc:415972]
782	ENSGALG00000007115	878.514	-0.211847	0.128356	210.778	1.7e-46	1.28e-43	ASB7	10	17780255	17808686	ankyrin repeat and SOCS box containing 7 [Source:NCBI gene;Acc:415518]
2608	ENSGALG00000036539	5053.4	-0.713651	0.112031	204.708	3.53e-45	2.53e-42	EFNB1	4	1025394	1070879	ephrin B1 [Source:NCBI gene;Acc:395896]
1962	ENSGALG00000023626	3198.9	1.33877	0.633666	203.159	7.66e-45	5.26e-42	NTN1	18	2045332	2093589	netrin 1 [Source:NCBI gene;Acc:396389]
2201	ENSGALG00000030065	7387.95	-1.33507	0.159059	193.655	8.88e-43	5.84e-40	TENM3	4	40053454	40498128	teneurin transmembrane protein 3 [Source:NCBI gene;Acc:422557]
2584	ENSGALG00000036043	2257.88	0.3793	0.345292	191.793	2.25e-42	1.42e-39	TBX3	15	12495131	12505106	T-box 3 [Source:NCBI gene;Acc:374202]
2853	ENSGALG00000040432	212.599	0.374635	0.282905	189.455	7.25e-42	4.4e-39	PAPPA2	8	7158790	7231728	pappalysin 2 [Source:NCBI gene;Acc:429071]
2497	ENSGALG00000034453	2504.54	-0.554195	0.0996465	184.62	8.13e-41	4.75e-38	SAMD11	21	2922203	2982448	sterile alpha motif domain containing 11 [Source:NCBI gene;Acc:419434]
1025	ENSGALG00000009062	614.942	-0.790496	0.1559	182.24	2.67e-40	1.51e-37	CDK14	2	21788601	22097425	cyclin dependent kinase 14 [Source:NCBI gene;Acc:420546]
465	ENSGALG00000004569	3118.13	-0.746976	0.315288	182.063	2.92e-40	1.59e-37	UNC5B	6	12473957	12503037	unc-5 netrin receptor B [Source:NCBI gene;Acc:423716]
3457	ENSGALG00000053260	44.7275	0.968429	0.55721	180.29	7.09e-40	3.73e-37		10	17833531	17846832
479	ENSGALG00000004631	433.753	1.93845	0.186359	175.866	6.47e-39	3.29e-36	DRAXIN	21	5646905	5658909	dorsal inhibitory axon guidance protein [Source:NCBI gene;Acc:419492]
2593	ENSGALG00000036258	589.952	0.618396	0.192711	159.001	2.97e-35	1.47e-32	PCDH8	1	167019707	167023223	protocadherin 8 [Source:NCBI gene;Acc:428065]
2131	ENSGALG00000028815	95.8337	1.30158	0.275418	156.498	1.04e-34	4.97e-32		24	6293151	6302449	von Willebrand factor A domain containing 5A [Source:NCBI gene;Acc:431270]
113	ENSGALG00000001472	5139.06	-0.604061	0.0598046	155.133	2.06e-34	9.55e-32	JAM3	24	2520519	2547726	junctional adhesion molecule 3 [Source:NCBI gene;Acc:419736]
2641	ENSGALG00000037082	2135.41	0.506931	0.203614	154.75	2.49e-34	1.12e-31	ASCL1	1	55066348	55068233	achaete-scute family bHLH transcription factor 1 [Source:NCBI gene;Acc:386573]
180	ENSGALG00000002003	786.897	-1.14642	0.142451	148.041	7.13e-33	3.13e-30	BMPR1A	6	3229366	3305485	bone morphogenetic protein receptor type 1A [Source:NCBI gene;Acc:396308]
2610	ENSGALG00000036551	76.8105	-0.254978	0.358298	146.677	1.41e-32	6.02e-30		19	7761737	7767886
2532	ENSGALG00000035099	13922.3	-1.29381	0.187945	144.28	4.68e-32	1.94e-29	LRRN1	12	18676313	18693042	leucine rich repeat neuronal 1 [Source:NCBI gene;Acc:771599]
1885	ENSGALG00000017405	727.111	-1.62816	0.234059	143.747	6.11e-32	2.47e-29	NPR3	Z	10035819	10086725	natriuretic peptide receptor 3 [Source:NCBI gene;Acc:431663]
1107	ENSGALG00000009689	541.079	0.914009	0.145437	143.33	7.52e-32	2.97e-29	PON1	2	23853489	23867206	paraoxonase 1 [Source:NCBI gene;Acc:395830]
1734	ENSGALG00000015910	1062.65	-2.84523	0.320924	142.316	1.25e-31	4.81e-29	CD109	3	81366477	81446191	CD109 molecule [Source:NCBI gene;Acc:421862]
2662	ENSGALG00000037479	958.503	-0.3566	0.116131	139.706	4.6e-31	1.73e-28	IGSF21	21	51064	84269	immunoglobin superfamily member 21 [Source:NCBI gene;Acc:419359]
704	ENSGALG00000006565	576.123	-1.65384	0.212452	139.374	5.44e-31	1.99e-28		15	8663295	8688492	gamma-glutamyltransferase 2 [Source:NCBI gene;Acc:416945]
806	ENSGALG00000007284	1227.05	-0.0998013	0.109237	138.735	7.48e-31	2.68e-28	SYP	12	13810284	13889941	synaptophysin [Source:NCBI gene;Acc:396359]
1656	ENSGALG00000015284	533.216	0.323781	0.169127	136.494	2.29e-30	8.05e-28	RGMB	Z	51422920	51434686	repulsive guidance molecule family member b [Source:NCBI gene;Acc:427277]
723	ENSGALG00000006715	2602.38	-0.719691	0.136991	135.758	3.32e-30	1.14e-27	OAF	24	3862361	3873263	out at first homolog [Source:NCBI gene;Acc:395161]
2476	ENSGALG00000034188	536.942	-0.980772	0.162329	135.306	4.16e-30	1.4e-27	PAG1	2	121112771	121187441	phosphoprotein membrane anchor with glycosphingolipid microdomains 1 [Source:NCBI gene;Acc:420195]
3166	ENSGALG00000047357	236.976	0.110118	0.342222	134.548	6.07e-30	2e-27		3	32320854	32331686
2940	ENSGALG00000041693	135.654	1.75256	0.185234	132.817	1.44e-29	4.65e-27		18	8972420	8974651
1701	ENSGALG00000015554	547.565	-1.36903	0.186309	132.497	1.69e-29	5.34e-27	SORCS2	4	79986601	80511445	sortilin related VPS10 domain containing receptor 2 [Source:NCBI gene;Acc:428797]
2576	ENSGALG00000035901	141.455	0.641483	0.531708	132.395	1.78e-29	5.51e-27	GDF6	2	126678752	126686707	growth differentiation factor 6 [Source:NCBI gene;Acc:107052761]
2268	ENSGALG00000031130	1190.04	-0.981039	0.100826	125.379	5.95e-28	1.8e-25	GGH	2	113791462	113802894	gamma-glutamyl hydrolase [Source:NCBI gene;Acc:421144]
2299	ENSGALG00000031450	611.846	-1.07641	0.223875	124.994	7.21e-28	2.15e-25	MYO7A	1	194597369	194675601	myosin VIIA [Source:NCBI gene;Acc:419085]
3177	ENSGALG00000047573	406.518	0.630769	0.122723	123.984	1.19e-27	3.49e-25		8	6479524	6484942
925	ENSGALG00000008274	734.762	-0.467185	0.144191	123.822	1.3e-27	3.72e-25	CRBN	12	18513762	18525154	cereblon [Source:NCBI gene;Acc:416106]
752	ENSGALG00000006886	881.602	0.349737	0.0762058	123.39	1.61e-27	4.53e-25	DACH2	4	8277517	8541470	dachshund family transcription factor 2 [Source:NCBI gene;Acc:395576]
533	ENSGALG00000005180	4024.23	-0.55889	0.0945024	123.002	1.95e-27	5.4e-25		8	11693571	11741165
225	ENSGALG00000002461	556.85	-0.0320931	0.102779	121.958	3.29e-27	8.95e-25		15	3014915	3017600
1997	ENSGALG00000025898	917.478	0.706958	0.162581	121.767	3.62e-27	9.68e-25	SMAD6	10	19113380	19141564	SMAD family member 6 [Source:NCBI gene;Acc:374096]
804	ENSGALG00000007268	1655.47	1.22645	0.12729	120.943	5.47e-27	1.44e-24		12	13553845	13726591	calcium dependent secretion activator [Source:NCBI gene;Acc:416075]
263	ENSGALG00000002783	416.015	0.204858	0.155017	120.897	5.59e-27	1.45e-24	SLC43A2	19	5454360	5480180	solute carrier family 43 member 2 [Source:NCBI gene;Acc:417557]
259	ENSGALG00000002742	762.64	-1.24041	0.206258	119.199	1.31e-26	3.33e-24	TMEM132B	15	4562927	4746811	transmembrane protein 132B [Source:NCBI gene;Acc:416810]
1006	ENSGALG00000008926	780.912	-0.218083	0.119658	119.008	1.44e-26	3.6e-24	CADPS2	1	22670291	22971425	calcium dependent secretion activator 2 [Source:NCBI gene;Acc:417756]
1382	ENSGALG00000012020	962.594	-0.328494	0.168943	118.58	1.78e-26	4.39e-24	KIAA1549L	5	7054297	7162808	KIAA1549-like [Source:NCBI gene;Acc:421598]
1721	ENSGALG00000015795	93.3623	-0.839752	0.326202	117	3.92e-26	9.53e-24	ADAMTS5	1	104379620	104419315	ADAM metallopeptidase with thrombospondin type 1 motif 5 [Source:NCBI gene;Acc:427971]
1867	ENSGALG00000017199	771.208	-0.581326	0.135694	116.256	5.69e-26	1.36e-23	MAML2	1	186248196	186456865	mastermind like transcriptional coactivator 2 [Source:NCBI gene;Acc:428088]
2522	ENSGALG00000034967	879.658	0.734382	0.12319	114.976	1.08e-25	2.54e-23	GDPD5	1	196720426	196844343	glycerophosphodiester phosphodiesterase domain containing 5 [Source:NCBI gene;Acc:419070]
2708	ENSGALG00000038087	264.009	-0.78325	0.251687	114.665	1.26e-25	2.93e-23	CACNG3	14	7139995	7157615	calcium voltage-gated channel auxiliary subunit gamma 3 [Source:NCBI gene;Acc:395378]
3302	ENSGALG00000050290	3292.02	0.573612	0.869166	114.281	1.53e-25	3.49e-23		6	30040688	30047048
509	ENSGALG00000004936	162.555	0.113607	0.265577	113.718	2.02e-25	4.56e-23		4	2009676	2016606	glycine receptor alpha 4 [Source:NCBI gene;Acc:769706]
3384	ENSGALG00000051966	1245.64	0.122371	0.910993	113.547	2.21e-25	4.9e-23		6	30048734	30052909
1407	ENSGALG00000012227	747.369	-0.192472	0.112786	112.715	3.34e-25	7.33e-23	TSPAN5	4	59785679	59862479	tetraspanin 17 [Source:NCBI gene;Acc:422702]
736	ENSGALG00000006792	336.677	0.0831779	0.185573	112.255	4.21e-25	9.1e-23	VSTM2L	20	10415519	10422917	V-set and transmembrane domain containing 2 like [Source:NCBI gene;Acc:419297]
772	ENSGALG00000007048	626.512	-0.084336	0.145315	111.296	6.8e-25	1.45e-22	SYNM	10	17303559	17324081	synemin [Source:NCBI gene;Acc:395599]
1807	ENSGALG00000016725	25.0345	-0.661164	0.693858	111.056	7.66e-25	1.61e-22	OPN5	3	110092843	110116096	opsin 5 [Source:NCBI gene;Acc:428670]
2528	ENSGALG00000035016	5994.33	-0.114923	0.165604	110.531	9.96e-25	2.07e-22	ID2	3	95853920	95856597	inhibitor of DNA binding 2, HLH protein [Source:NCBI gene;Acc:395852]
3553	ENSGALG00000054998	29.1429	1.50418	0.506644	109.156	1.98e-24	4.06e-22		4	60065472	60068429
2417	ENSGALG00000033407	201.647	0.270308	0.338873	108.826	2.34e-24	4.73e-22	BRINP3	8	8616647	8821232	BMP/retinoic acid inducible neural specific 3 [Source:NCBI gene;Acc:429077]
149	ENSGALG00000001733	2574.4	-0.231729	0.121088	108.275	3.08e-24	6.15e-22	LRIG2	26	3637430	3652647	leucine rich repeats and immunoglobulin like domains 2 [Source:NCBI gene;Acc:100857856]
1681	ENSGALG00000015403	1080.23	-2.48536	0.166923	108.093	3.37e-24	6.65e-22	EPHA3	1	90418011	90635463	EPH receptor A3 [Source:NCBI gene;Acc:396402]
3468	ENSGALG00000053552	4055.65	0.860343	0.12271	107.612	4.29e-24	8.35e-22	IER5L	17	5837944	5838933	immediate early response 5 like [Source:NCBI gene;Acc:107052203]
2152	ENSGALG00000029197	1183.62	0.347688	0.148667	105.594	1.18e-23	2.26e-21	KIRREL3	24	484288	720481	kin of IRRE like 3 (Drosophila) [Source:NCBI gene;Acc:419719]
399	ENSGALG00000003879	1486.07	0.535136	0.0933099	104.312	2.23e-23	4.25e-21	MFSD2A	23	5688384	5696791	major facilitator superfamily domain containing 2A [Source:NCBI gene;Acc:419679]
2683	ENSGALG00000037773	1488.19	0.252907	0.150974	103.125	4.04e-23	7.6e-21	ST3GAL1	2	142083463	142108042	ST3 beta-galactoside alpha-2,3-sialyltransferase 1 [Source:NCBI gene;Acc:396140]
3340	ENSGALG00000051104	628.345	0.868442	0.216647	102.648	5.13e-23	9.42e-21		13	15795525	15799585
2056	ENSGALG00000027247	56.4612	0.435305	0.35299	102.647	5.13e-23	9.42e-21	EOMES	2	38541856	38546582	eomesodermin [Source:NCBI gene;Acc:428443]
921	ENSGALG00000008253	1902.72	0.66118	0.678775	102.603	5.25e-23	9.52e-21	TBX5	15	12598201	12638563	T-box 5 [Source:NCBI gene;Acc:373988]
2188	ENSGALG00000029766	6376.08	0.0524237	0.0850581	101.433	9.42e-23	1.69e-20	ITGB5	7	27871850	27912771	integrin subunit beta 5 [Source:NCBI gene;Acc:395142]
1826	ENSGALG00000016875	184.699	-0.686964	0.287105	100.491	1.51e-22	2.68e-20	CLYBL	1	145752924	145888554	citrate lyase beta like [Source:NCBI gene;Acc:418775]
2302	ENSGALG00000031487	1006.5	1.85317	0.206422	100.19	1.75e-22	3.08e-20	FSTL4	13	16943722	17130245	follistatin like 4 [Source:NCBI gene;Acc:395163]
2547	ENSGALG00000035317	5056.23	-0.468959	0.133534	99.4813	2.5e-22	4.33e-20	ID3	23	2367262	2369164	inhibitor of DNA binding 3, HLH protein [Source:NCBI gene;Acc:395281]
3470	ENSGALG00000053624	1864.9	-0.10795	0.111426	99.4468	2.54e-22	4.36e-20		25	2645368	2658858
1740	ENSGALG00000016017	121.248	-0.497038	0.232446	98.7512	3.6e-22	6.11e-20	SLC4A11	4	88865896	88993479	solute carrier family 4 member 11 [Source:NCBI gene;Acc:422943]
446	ENSGALG00000004418	111.746	1.12142	0.215653	97.9619	5.34e-22	8.97e-20	SSTR2	18	8969030	8971311	somatostatin receptor 2 [Source:NCBI gene;Acc:395305]
3113	ENSGALG00000045555	5334.09	0.418734	0.0609694	97.7165	6.04e-22	1e-19	IVNS1ABP	8	11201702	11218080	influenza virus NS1A binding protein [Source:NCBI gene;Acc:426862]
889	ENSGALG00000008006	174.34	-2.1026	0.296304	97.2038	7.81e-22	1.28e-19	CAPN6	4	13332487	13379286	calpain 6 [Source:NCBI gene;Acc:422341]
1751	ENSGALG00000016185	711.183	0.120423	0.0865742	95.9568	1.46e-21	2.37e-19	SLC37A1	1	110776509	110811358	solute carrier family 37 member 1 [Source:NCBI gene;Acc:418537]
2544	ENSGALG00000035266	366.735	0.0914256	0.143664	95.83	1.55e-21	2.5e-19	ANOS1	1	127043815	127168755	anosmin 1 [Source:NCBI gene;Acc:396395]
869	ENSGALG00000007819	1200.27	-0.155582	0.099303	94.862	2.52e-21	4.01e-19	PDZRN3	12	17007247	17127236	PDZ domain containing ring finger 3 [Source:NCBI gene;Acc:416099]
661	ENSGALG00000006172	468.32	0.0847076	0.218503	93.9951	3.88e-21	6.13e-19	ABCC8	5	12070315	12134884	ATP binding cassette subfamily C member 8 [Source:NCBI gene;Acc:423072]
950	ENSGALG00000008465	1006.24	-0.192354	0.143655	93.8585	4.16e-21	6.5e-19	SORCS1	6	26083271	26356014	sortilin related VPS10 domain containing receptor 1 [Source:NCBI gene;Acc:423885]
1598	ENSGALG00000014798	270.914	-0.131345	0.174676	93.7546	4.38e-21	6.78e-19	SERINC5	Z	21970233	22007388	serine incorporator 5 [Source:NCBI gene;Acc:427175]
1582	ENSGALG00000014668	172.402	-0.0517322	0.245765	92.7603	7.2e-21	1.1e-18	MCTP1	Z	57735038	57998974	multiple C2 and transmembrane domain containing 1 [Source:NCBI gene;Acc:427113]
2678	ENSGALG00000037626	95.1035	0.620448	0.23918	92.3704	8.75e-21	1.33e-18	KCNQ3	2	141407537	141592762	potassium voltage-gated channel subfamily Q member 3 [Source:NCBI gene;Acc:420325]
1840	ENSGALG00000016981	74.0012	1.99564	0.344522	91.5991	1.29e-20	1.93e-18	SPERT	1	169183530	169188007	spermatid associated [Source:NCBI gene;Acc:418848]
968	ENSGALG00000008602	355.181	0.422101	0.403523	91.4994	1.35e-20	2.01e-18	SLC39A12	2	19370281	19404271	solute carrier family 39 member 12 [Source:NCBI gene;Acc:420514]
3142	ENSGALG00000046793	59.277	-0.609306	0.308758	90.5223	2.2e-20	3.25e-18	HELT	4	39397280	39398238	helt bHLH transcription factor [Source:NCBI gene;Acc:101750337]
2369	ENSGALG00000032545	44.7291	0.871427	0.432223	89.4708	3.73e-20	5.45e-18	NKX6-1	4	46797201	46798328	NK6 homeobox 1 [Source:NCBI gene;Acc:395752]
3490	ENSGALG00000053943	62.5988	-2.11217	0.449903	89.401	3.86e-20	5.59e-18		12	18583991	18594609
3128	ENSGALG00000046281	29.7284	-2.07762	0.592764	89.3686	3.93e-20	5.63e-18		Z	58871330	58879351
1545	ENSGALG00000014071	714.315	-1.59204	0.151636	89.1662	4.34e-20	6.17e-18	ITPR2	1	67659344	67921693	inositol 1,4,5-trisphosphate receptor type 2 [Source:NCBI gene;Acc:418212]
2617	ENSGALG00000036678	577.484	-0.417427	0.115296	87.9535	7.96e-20	1.12e-17	ETV4	27	5959008	5971321	ETS variant 4 [Source:NCBI gene;Acc:395747]
33	ENSGALG00000000476	211.62	1.1212	0.205642	87.764	8.76e-20	1.22e-17	LRRTM4	22	4410028	4620737	leucine rich repeat transmembrane neuronal 4 [Source:NCBI gene;Acc:419539]
2008	ENSGALG00000026167	170.222	1.00087	0.234389	85.2715	3.04e-19	4.18e-17	PIK3R5	18	1984539	2033615	phosphoinositide-3-kinase regulatory subunit 5 [Source:NCBI gene;Acc:417319]
2218	ENSGALG00000030250	246.056	-0.0909924	0.221805	85.2735	3.04e-19	4.18e-17	SV2B	10	14650564	14672563	synaptic vesicle glycoprotein 2B [Source:NCBI gene;Acc:427508]
551	ENSGALG00000005319	259.186	-0.0840808	0.222669	84.5245	4.42e-19	6.02e-17	CDH8	11	12824211	12973016	cadherin 8 [Source:NCBI gene;Acc:427553]
2897	ENSGALG00000041101	555.521	-1.65983	0.249631	83.9878	5.78e-19	7.8e-17	GALNT6	33	5048685	5068444	polypeptide N-acetylgalactosaminyltransferase 6 [Source:NCBI gene;Acc:429501]
3373	ENSGALG00000051660	38.2348	0.0990101	0.351108	83.9294	5.96e-19	7.96e-17		4	91286263	91300812	V-type proton ATPase subunit B, kidney isoform-like [Source:NCBI gene;Acc:107049680]
3143	ENSGALG00000046817	830.428	-1.59039	0.196768	83.3561	7.93e-19	1.05e-16		8	11602708	11637021
1717	ENSGALG00000015768	2266.26	2.30094	0.150922	82.9109	9.91e-19	1.3e-16	ANKRD6	3	75547294	75651254	ankyrin repeat domain 6 [Source:NCBI gene;Acc:421813]
40	ENSGALG00000000584	1511.03	-0.581633	0.172428	82.099	1.49e-18	1.94e-16		26	380663	408134	protein tyrosine phosphatase, receptor type, V, pseudogene [Source:NCBI gene;Acc:421174]
1923	ENSGALG00000020984	132.165	-0.554588	0.233885	81.8521	1.68e-18	2.18e-16	FAM163A	8	6487371	6488568	family with sequence similarity 163, member A [Source:NCBI gene;Acc:771080]
2553	ENSGALG00000035419	4189.2	-0.476211	0.141639	81.6842	1.83e-18	2.35e-16	CDON	24	354765	382201	cell adhesion associated, oncogene regulated [Source:NCBI gene;Acc:419710]
3108	ENSGALG00000045469	150.261	0.558374	0.237716	81.4397	2.07e-18	2.63e-16	BCAN	25	2658942	2671332	brevican [Source:NCBI gene;Acc:425976]
2806	ENSGALG00000039698	107.42	0.562154	0.373403	81.1879	2.35e-18	2.96e-16	DRD1	13	10742348	10745744	dopamine receptor D1 [Source:NCBI gene;Acc:427633]
3349	ENSGALG00000051278	323.149	-0.0955156	0.140365	80.984	2.6e-18	3.25e-16		28	1327174	1332430
2455	ENSGALG00000033966	3143.51	-0.956592	0.174905	80.5353	3.25e-18	4.04e-16	TENM4	1	193461898	193803700	teneurin transmembrane protein 4 [Source:NCBI gene;Acc:395406]
1437	ENSGALG00000012559	373.332	-0.145097	0.131049	80.2158	3.81e-18	4.7e-16	LARGE1	1	52678868	52954337	LARGE xylosyl- and glucuronyltransferase 1 [Source:NCBI gene;Acc:418062]
1261	ENSGALG00000010983	176.41	2.70128	0.468771	80.1036	4.03e-18	4.93e-16	NPY	2	31464055	31472130	neuropeptide Y [Source:NCBI gene;Acc:396464]
3383	ENSGALG00000051962	20.4103	-0.987714	1.11194	80.0032	4.24e-18	5.15e-16		1	904386	908911
3029	ENSGALG00000043033	200.307	-0.155564	0.181543	79.7543	4.8e-18	5.79e-16	EYA1	2	116925618	117074063	EYA transcriptional coactivator and phosphatase 1 [Source:NCBI gene;Acc:395718]
3367	ENSGALG00000051538	38.9417	1.56328	0.526932	79.7318	4.86e-18	5.81e-16		4	60068450	60070516
2053	ENSGALG00000027198	1505.55	-0.271143	0.0998763	79.5185	5.4e-18	6.36e-16	TMEM47	1	115288951	115314447	transmembrane protein 47 [Source:NCBI gene;Acc:418585]
2833	ENSGALG00000040038	29.8958	-0.65876	0.576895	79.5232	5.39e-18	6.36e-16	MLC1	1	20257352	20275372	megalencephalic leukoencephalopathy with subcortical cysts 1 [Source:NCBI gene;Acc:417737]
2818	ENSGALG00000039863	290.675	-0.0635775	0.116679	79.3543	5.87e-18	6.81e-16	DDX25	19	164665	172742	DEAD-box helicase 25 [Source:NCBI gene;Acc:427073]
2502	ENSGALG00000034500	299.25	-1.05296	0.273004	79.3685	5.83e-18	6.81e-16	CIDEA	2	97261548	97270754	cell death-inducing DFFA-like effector a [Source:NCBI gene;Acc:768659]
2524	ENSGALG00000034973	2997.99	-0.896817	0.177078	78.0501	1.13e-17	1.3e-15	FZD7	7	11682384	11685456	frizzled class receptor 7 [Source:NCBI gene;Acc:374060]
243	ENSGALG00000002631	584.403	0.576689	0.157425	77.9442	1.19e-17	1.36e-15	LRRC75A	19	5234532	5284091	leucine rich repeat containing 75A [Source:NCBI gene;Acc:417550]
2406	ENSGALG00000033256	333.48	-1.70563	0.176575	77.8573	1.24e-17	1.41e-15	PCSK5	Z	37074185	37334639	proprotein convertase subtilisin/kexin type 5 [Source:NCBI gene;Acc:395456]
2151	ENSGALG00000029175	2769.62	0.429844	0.506984	77.179	1.74e-17	1.95e-15	EFNB2	1	142513096	142555148	ephrin B2 [Source:NCBI gene;Acc:395625]
1991	ENSGALG00000025822	6911.51	-0.925005	0.313438	77.1725	1.75e-17	1.95e-15	CYP1B1	3	32039527	32044728	cytochrome P450 family 1 subfamily B member 1 [Source:NCBI gene;Acc:421466]
2291	ENSGALG00000031380	509.074	-0.555697	0.16299	76.3158	2.68e-17	2.98e-15	DENND3	2	145987868	146024793	DENN domain containing 3 [Source:NCBI gene;Acc:420309]
1179	ENSGALG00000010166	586.07	0.956513	0.0895109	76.2268	2.8e-17	3.09e-15	VLDLR	Z	26557518	26572225	very low density lipoprotein receptor [Source:NCBI gene;Acc:396154]
847	ENSGALG00000007658	1802.53	-0.077468	0.082695	76.1175	2.96e-17	3.24e-15	ARMH3	6	23504471	23608495	chromosome 6 C10orf76 homolog [Source:NCBI gene;Acc:423850]
794	ENSGALG00000007177	2295.38	0.247388	0.109335	75.1134	4.89e-17	5.32e-15	PTPRG	12	13123560	13498453	protein tyrosine phosphatase, receptor type G [Source:NCBI gene;Acc:374208]
1786	ENSGALG00000016504	2405.01	0.483884	0.112376	74.9283	5.36e-17	5.8e-15	ITSN2	3	104214249	104270106	intersectin 2 [Source:NCBI gene;Acc:421979]
1127	ENSGALG00000009825	4373.33	0.274629	0.0812228	74.7806	5.78e-17	6.2e-15	SRGAP1	1	33560543	33701007	SLIT-ROBO Rho GTPase activating protein 1 [Source:NCBI gene;Acc:417821]
902	ENSGALG00000008080	2075.75	1.0697	0.256407	74.5203	6.58e-17	7.01e-15	C1QTNF4	5	22998387	23015965	C1q and tumor necrosis factor related protein 4 [Source:NCBI gene;Acc:428863]
393	ENSGALG00000003821	358.844	1.56422	0.231751	74.1401	7.96e-17	8.43e-15	RAMP1	7	4685059	4695434	receptor activity modifying protein 1 [Source:NCBI gene;Acc:424016]
3376	ENSGALG00000051689	147.069	-1.15805	0.39716	73.5225	1.08e-16	1.14e-14		12	18575555	18578849
352	ENSGALG00000003470	62.1263	0.622741	0.296463	73.154	1.3e-16	1.36e-14	ZMAT4	22	2825849	2861391	zinc finger matrin-type 4 [Source:NCBI gene;Acc:426786]
1287	ENSGALG00000011185	431.92	-1.17706	0.124985	73.0089	1.4e-16	1.45e-14	PLEKHA8	2	33920266	33940447	pleckstrin homology domain containing A8 [Source:NCBI gene;Acc:420637]
1816	ENSGALG00000016803	759.615	-0.807091	0.109206	72.3904	1.91e-16	1.97e-14	ST6GAL2	1	136952979	137035946	ST6 beta-galactoside alpha-2,6-sialyltransferase 2 [Source:NCBI gene;Acc:403122]
2666	ENSGALG00000037506	1436.69	0.344058	0.126535	72.0411	2.27e-16	2.33e-14	SIPA1L2	3	39259121	39362915	signal induced proliferation associated 1 like 2 [Source:NCBI gene;Acc:421523]
663	ENSGALG00000006192	501.031	-0.342778	0.200538	72.0104	2.31e-16	2.35e-14	USH1C	5	12148432	12193954	USH1 protein network component harmonin [Source:NCBI gene;Acc:423073]
2692	ENSGALG00000037869	1054.02	1.15259	0.15993	71.8934	2.45e-16	2.47e-14		25	3351408	3362735	atrial natriuretic peptide receptor 1-like [Source:NCBI gene;Acc:107055115]
1525	ENSGALG00000013747	154.029	1.52716	0.354754	71.8734	2.47e-16	2.48e-14	TAGAP	3	52304980	52312768	T-cell activation RhoGTPase activating protein [Source:NCBI gene;Acc:421662]
1495	ENSGALG00000013207	11197	0.414831	0.177355	71.435	3.08e-16	3.07e-14	CTNNAL1	2	88491627	88549212	catenin alpha like 1 [Source:NCBI gene;Acc:100858912]
1935	ENSGALG00000021589	352.404	1.10709	0.24748	71.145	3.56e-16	3.53e-14		19	5615835	5617148
3040	ENSGALG00000043139	1414.13	0.849033	0.110834	71.0545	3.72e-16	3.67e-14	SYT7	5	351861	366567	synaptotagmin VII [Source:NCBI gene;Acc:101748423]
1812	ENSGALG00000016768	937.223	-0.425392	0.0920035	70.8544	4.11e-16	4.03e-14	LONRF2	1	134355045	134386116	LON peptidase N-terminal domain and ring finger 2 [Source:HGNC Symbol;Acc:HGNC:24788]
3410	ENSGALG00000052336	1070.74	0.315161	0.096092	70.5695	4.74e-16	4.62e-14		2	99984351	99987439
2600	ENSGALG00000036364	244.486	0.92239	0.198539	70.2229	5.64e-16	5.46e-14	FOXG1	5	33738911	33740749	forkhead box G1 [Source:NCBI gene;Acc:396110]
2700	ENSGALG00000037943	132.034	-1.16068	0.237134	70.2076	5.68e-16	5.47e-14	PRKCB	14	7057348	7132158	protein kinase C beta [Source:NCBI gene;Acc:416567]
2147	ENSGALG00000029102	4320.64	0.431544	0.085579	70.138	5.88e-16	5.63e-14	PXYLP1	9	6951131	7048776	2-phosphoxylose phosphatase 1 [Source:NCBI gene;Acc:424815]
1439	ENSGALG00000012577	453.922	0.267295	0.132432	69.9309	6.53e-16	6.2e-14	FRMD3	Z	39821677	39963817	FERM domain containing 3 [Source:NCBI gene;Acc:427452]
709	ENSGALG00000006609	2565.93	0.271	0.0766243	69.8676	6.74e-16	6.37e-14	EPHB1	9	3883599	3930088	EPH receptor B1 [Source:NCBI gene;Acc:396177]
860	ENSGALG00000007755	499.211	-0.94978	0.163528	69.6586	7.48e-16	7.02e-14	NEXMIF	4	12376599	12497277	KIAA2022 [Source:NCBI gene;Acc:422325]
2324	ENSGALG00000031843	1452.9	-0.0836403	0.0864011	69.612	7.65e-16	7.15e-14	ARHGAP18	3	58109966	58167330	Rho GTPase activating protein 18 [Source:NCBI gene;Acc:421706]
913	ENSGALG00000008164	1829.39	-1.41794	0.168294	69.299	8.95e-16	8.31e-14	ADAMTS7	10	20114123	20157777	ADAM metallopeptidase with thrombospondin type 1 motif 7 [Source:NCBI gene;Acc:415570]
1406	ENSGALG00000012219	336.224	-1.99797	0.208264	69.1278	9.75e-16	9e-14	UNC5C	4	58597982	58837212	unc-5 netrin receptor C [Source:NCBI gene;Acc:395101]
1564	ENSGALG00000014337	217.153	-1.19343	0.168235	69.108	9.85e-16	9.04e-14	NWD2	4	69914094	69961970	NACHT and WD repeat domain containing 2 [Source:NCBI gene;Acc:428789]
3247	ENSGALG00000049098	58.4692	-0.0631586	0.342114	68.9912	1.04e-15	9.52e-14		11	4408695	4545109
1667	ENSGALG00000015345	109.552	-1.78834	0.254576	68.8157	1.14e-15	1.03e-13		3	68161619	68200435
1538	ENSGALG00000013956	2192.9	1.05263	0.227288	68.7012	1.21e-15	1.09e-13	MYB	3	55778483	55804513	MYB proto-oncogene, transcription factor [Source:NCBI gene;Acc:396244]
2044	ENSGALG00000026903	660.447	1.10147	0.118794	68.6065	1.27e-15	1.13e-13	CALB2	11	1487565	1492223	calbindin 2 [Source:NCBI gene;Acc:396255]
1833	ENSGALG00000016912	601.404	0.550327	0.199145	68.0175	1.7e-15	1.51e-13	EDNRB	1	155290926	155305744	endothelin receptor type B [Source:NCBI gene;Acc:408082]
1353	ENSGALG00000011686	3684.99	-1.03571	0.142916	67.9838	1.73e-15	1.53e-13	SEMA5B	7	26550205	26731077	semaphorin 5B [Source:NCBI gene;Acc:424248]
3189	ENSGALG00000047664	2740.2	0.76527	0.106665	67.5732	2.12e-15	1.87e-13		3	57662249	57685326
1528	ENSGALG00000013814	878.227	-0.331713	0.110514	67.4584	2.25e-15	1.97e-13	IMPA2	2	97290429	97308480	inositol monophosphatase 2 [Source:NCBI gene;Acc:421032]
3285	ENSGALG00000049980	188.343	-0.248824	0.341558	67.1547	2.62e-15	2.28e-13		12	18530843	18542373
2819	ENSGALG00000039864	245.861	1.20067	0.12754	67.1292	2.65e-15	2.3e-13		22	4022734	4025741
3549	ENSGALG00000054931	1185.22	0.554283	0.123655	66.5579	3.52e-15	3.04e-13		33	7248867	7250686	zinc finger protein 853 [Source:NCBI gene;Acc:776211]
2658	ENSGALG00000037387	505.741	-0.47775	0.228226	66.2223	4.17e-15	3.57e-13	CLSTN2	9	6462980	6534772	calsyntenin 2 [Source:NCBI gene;Acc:424819]
1490	ENSGALG00000013135	12505.2	-0.010151	0.111966	65.9197	4.85e-15	4.14e-13	GALNT1	2	83799056	83873117	polypeptide N-acetylgalactosaminyltransferase 1 [Source:NCBI gene;Acc:420955]
2825	ENSGALG00000039935	111.482	-0.658298	0.253944	65.7479	5.28e-15	4.48e-13	PDE1C	2	48126705	48416766	phosphodiesterase 1C [Source:NCBI gene;Acc:420752]
2001	ENSGALG00000025977	3159.3	0.871473	0.122958	65.3288	6.52e-15	5.5e-13	GADD45A	8	29041359	29042869	growth arrest and DNA damage inducible alpha [Source:NCBI gene;Acc:693255]
2287	ENSGALG00000031338	956.29	0.75349	0.181895	65.1763	7.03e-15	5.87e-13		4	81413376	81416418
1761	ENSGALG00000016293	454.909	-0.830978	0.226863	65.1783	7.03e-15	5.87e-13	BMP5	3	87360676	87415579	bone morphogenetic protein 5 [Source:NCBI gene;Acc:396053]
1813	ENSGALG00000016769	2027.97	-0.33607	0.0924327	64.841	8.32e-15	6.91e-13	CHST10	1	134408808	134422786	carbohydrate sulfotransferase 10 [Source:NCBI gene;Acc:395206]
3	ENSGALG00000000112	153.459	0.267143	0.23197	64.7501	8.7e-15	7.16e-13	PLP1	4	1997678	2003292	proteolipid protein 1 [Source:NCBI gene;Acc:396214]
690	ENSGALG00000006425	3131.97	-1.33727	0.3233	64.7469	8.72e-15	7.16e-13	SLC6A6	12	11318269	11407020	solute carrier family 6 member 6 [Source:NCBI gene;Acc:416041]
1668	ENSGALG00000015346	333.04	0.522967	0.13764	64.6295	9.24e-15	7.56e-13	NFKBIZ	1	86521572	86537922	NFKB inhibitor zeta [Source:NCBI gene;Acc:418404]
3081	ENSGALG00000044251	187.376	-0.43755	0.233543	64.1678	1.16e-14	9.47e-13	RASSF7	5	16101556	16106288	Ras association domain family member 7 [Source:NCBI gene;Acc:423107]
1872	ENSGALG00000017235	170.911	-0.892688	0.181972	63.922	1.32e-14	1.07e-12	NOX4	1	189025780	189161699	NADPH oxidase 4 [Source:NCBI gene;Acc:419012]
112	ENSGALG00000001467	1708.43	-0.875128	0.0980426	63.8491	1.37e-14	1.1e-12	ANKFY1	19	3325996	3346544	ankyrin repeat and FYVE domain containing 1 [Source:NCBI gene;Acc:417494]
1559	ENSGALG00000014262	317.556	-0.797048	0.125186	63.4492	1.67e-14	1.34e-12		4	68674139	68728558
2437	ENSGALG00000033695	160.838	-0.575813	0.240716	63.1914	1.9e-14	1.51e-12	CYP26A1	6	21525301	21528367	cytochrome P450 family 26 subfamily A member 1 [Source:NCBI gene;Acc:408183]
3101	ENSGALG00000045196	1406.76	0.630678	0.180807	63.1597	1.93e-14	1.53e-12	LAPTM4B	2	127225486	127287310	lysosomal protein transmembrane 4 beta [Source:NCBI gene;Acc:770893]
1014	ENSGALG00000008983	1465.89	-1.12956	0.100722	62.5202	2.65e-14	2.09e-12	GNB4	9	17624174	17660602	G protein subunit beta 4 [Source:NCBI gene;Acc:424974]
991	ENSGALG00000008795	581.65	-0.835026	0.129771	62.3626	2.87e-14	2.25e-12	GPAM	6	27574464	27600048	glycerol-3-phosphate acyltransferase, mitochondrial [Source:NCBI gene;Acc:423895]
57	ENSGALG00000000785	1067.91	1.18184	0.124466	62.2819	2.99e-14	2.34e-12	HYAL1	12	1838093	1840008	hyaluronoglucosaminidase 1 [Source:NCBI gene;Acc:426739]
2901	ENSGALG00000041184	67.9468	1.47589	0.338473	62.2144	3.09e-14	2.4e-12	NETO1	2	92477284	92544228	neuropilin and tolloid like 1 [Source:NCBI gene;Acc:421018]
226	ENSGALG00000002484	3329.16	1.26384	0.14543	62.1869	3.14e-14	2.43e-12	CRYM	14	15374063	15382016	crystallin mu [Source:NCBI gene;Acc:427008]
1431	ENSGALG00000012470	761.114	0.173874	0.837966	61.9425	3.54e-14	2.73e-12	LYPD6	7	34907319	34912403	LY6/PLAUR domain containing 6 [Source:NCBI gene;Acc:771649]
353	ENSGALG00000003473	7949.73	-0.571836	0.0692807	61.7846	3.83e-14	2.94e-12	SFRP1	22	2877954	2888842	secreted frizzled related protein 1 [Source:NCBI gene;Acc:395237]
1325	ENSGALG00000011465	6306.73	-0.599474	0.0517865	61.5242	4.37e-14	3.33e-12	STT3B	2	40078293	40127386	STT3B, catalytic subunit of the oligosaccharyltransferase complex [Source:NCBI gene;Acc:428444]
1418	ENSGALG00000012298	221.028	-3.31842	0.24364	61.3008	4.88e-14	3.7e-12	SLC39A8	4	60731764	60752199	solute carrier family 39 member 8 [Source:NCBI gene;Acc:430411]
915	ENSGALG00000008185	175.824	-0.645705	0.199483	60.7767	6.35e-14	4.79e-12	AOX1	7	11196756	11233011	aldehyde oxidase 1 [Source:NCBI gene;Acc:424071]
449	ENSGALG00000004448	113.204	0.799705	0.248976	60.4491	7.48e-14	5.62e-12	BRINP2	8	7100994	7106165	BMP/retinoic acid inducible neural specific 2 [Source:NCBI gene;Acc:424433]
1700	ENSGALG00000015551	405.971	1.16571	0.19089	60.2488	8.26e-14	6.15e-12	GRIN3A	Z	65210349	65277593	glutamate ionotropic receptor NMDA type subunit 3A [Source:NCBI gene;Acc:769001]
1380	ENSGALG00000012010	199.07	-0.229764	0.14751	60.2482	8.27e-14	6.15e-12	NDST3	4	55063378	55126784	N-deacetylase and N-sulfotransferase 3 [Source:NCBI gene;Acc:428769]
1113	ENSGALG00000009722	2247.19	1.3794	0.170225	60.2122	8.42e-14	6.23e-12	DYNC1I1	2	23942102	24123388	dynein cytoplasmic 1 intermediate chain 1 [Source:NCBI gene;Acc:420571]
1824	ENSGALG00000016870	1098.33	-0.793363	0.0921923	60.1229	8.8e-14	6.49e-12	TMTC4	1	145329072	145382220	transmembrane and tetratricopeptide repeat containing 4 [Source:NCBI gene;Acc:418772]
50	ENSGALG00000000703	3245.09	0.632246	0.149822	59.9987	9.36e-14	6.87e-12	SLC45A3	26	2224414	2246628	solute carrier family 45 member 3 [Source:NCBI gene;Acc:771751]
556	ENSGALG00000005359	123.039	0.0655305	0.173748	59.8577	1e-13	7.34e-12		6	17257036	17260757
713	ENSGALG00000006648	2019.96	-1.30092	0.124363	59.4849	1.21e-13	8.8e-12	SPECC1L	15	8803892	8857762	sperm antigen with calponin homology and coiled-coil domains 1 like [Source:NCBI gene;Acc:416950]
2687	ENSGALG00000037812	1356.85	1.08919	0.14095	59.4698	1.22e-13	8.83e-12	USP43	18	2202453	2210330	ubiquitin specific peptidase 43 [Source:NCBI gene;Acc:101751148]
2196	ENSGALG00000030030	392.797	1.00681	0.279943	58.9188	1.61e-13	1.16e-11	RSPO2	2	132071594	132172629	R-spondin 2 [Source:NCBI gene;Acc:420271]
2170	ENSGALG00000029435	180.911	-1.81677	0.176964	58.7669	1.73e-13	1.24e-11	CYP7B1	2	114394053	114416525	cytochrome P450 family 7 subfamily B member 1 [Source:HGNC Symbol;Acc:HGNC:2652]
2930	ENSGALG00000041575	270.478	1.48605	0.189879	58.5045	1.98e-13	1.41e-11	PPP1R14C	3	48424046	48474322	protein phosphatase 1 regulatory inhibitor subunit 14C [Source:NCBI gene;Acc:421630]
1082	ENSGALG00000009452	305.839	-0.926105	0.197304	58.2877	2.2e-13	1.57e-11	GALNT16	5	28252274	28309388	polypeptide N-acetylgalactosaminyltransferase 16 [Source:NCBI gene;Acc:423263]
2143	ENSGALG00000029011	736.393	-0.717415	0.18278	57.6303	3.06e-13	2.17e-11	SLC35F1	3	63360401	63592181	solute carrier family 35 member F1 [Source:NCBI gene;Acc:770279]
2223	ENSGALG00000030379	2489.05	-0.36489	0.0722391	57.5908	3.12e-13	2.2e-11	LMBR1	2	8517673	8568953	limb development membrane protein 1 [Source:NCBI gene;Acc:373986]
1214	ENSGALG00000010579	765.131	-0.415487	0.12223	57.568	3.16e-13	2.21e-11	STON2	5	41075417	41130702	stonin 2 [Source:NCBI gene;Acc:423390]
1335	ENSGALG00000011544	32.2297	-0.349438	0.333382	57.4627	3.33e-13	2.32e-11	BCL2L14	1	71628882	71641293	BCL2 like 14 [Source:NCBI gene;Acc:419096]
672	ENSGALG00000006300	22253.2	1.26451	0.281571	57.4108	3.42e-13	2.37e-11	LDHA	5	12754029	12780561	lactate dehydrogenase A [Source:NCBI gene;Acc:396221]
3082	ENSGALG00000044260	2324.35	-1.35331	0.140631	56.8025	4.63e-13	3.2e-11		1	137767278	137788052	E3 SUMO-protein ligase RanBP2-like [Source:NCBI gene;Acc:776067]
53	ENSGALG00000000721	2573.89	-1.30279	0.141569	56.5381	5.28e-13	3.64e-11	SLC41A1	26	2287405	2305691	solute carrier family 41 member 1 [Source:HGNC Symbol;Acc:HGNC:19429]
2456	ENSGALG00000033971	501.446	0.46472	0.132597	56.4521	5.52e-13	3.78e-11		28	1324567	1326492	TLE family member 2, transcriptional corepressor [Source:HGNC Symbol;Acc:HGNC:11838]
253	ENSGALG00000002708	1538.83	0.378726	0.232367	56.4466	5.53e-13	3.78e-11	LINGO1	10	3212741	3290778	leucine rich repeat and Ig domain containing 1 [Source:HGNC Symbol;Acc:HGNC:21205]
1166	ENSGALG00000010061	1291.42	-1.04688	0.109509	56.3801	5.72e-13	3.89e-11	LRBA	4	32846926	33218988	LPS responsive beige-like anchor protein [Source:NCBI gene;Acc:422476]
2393	ENSGALG00000032992	380.014	-0.608347	0.126722	56.2254	6.18e-13	4.18e-11	NR3C1	13	18099574	18198040	nuclear receptor subfamily 3 group C member 1 [Source:NCBI gene;Acc:416343]
2284	ENSGALG00000031298	2714.85	-1.64794	0.158744	56.1875	6.3e-13	4.25e-11		22	3701007	3708828
2948	ENSGALG00000041808	270.636	0.48337	0.202141	56.1158	6.53e-13	4.38e-11	ANO1	5	17981909	18053418	anoctamin 1 [Source:NCBI gene;Acc:423144]
3403	ENSGALG00000052214	27.4958	1.27667	0.448553	55.9308	7.16e-13	4.79e-11		10	16310574	16313496
2345	ENSGALG00000032184	1358.7	1.78104	0.279816	55.7249	7.93e-13	5.28e-11	CSPG5	2	900452	906269	chondroitin sulfate proteoglycan 5 [Source:NCBI gene;Acc:395466]
1464	ENSGALG00000012890	123.776	0.916817	0.230497	55.6751	8.13e-13	5.39e-11	DGKI	1	57435331	57641794	diacylglycerol kinase iota [Source:NCBI gene;Acc:418124]
1961	ENSGALG00000023601	112.419	-0.949952	0.252041	55.5038	8.86e-13	5.85e-11		3	13885030	13898284	D-beta-hydroxybutyrate dehydrogenase, mitochondrial-like [Source:NCBI gene;Acc:101748254]
1241	ENSGALG00000010805	3516.83	-0.968306	0.106899	55.3501	9.57e-13	6.29e-11	USP24	8	25639131	25696695	ubiquitin specific peptidase 24 [Source:NCBI gene;Acc:424665]
35	ENSGALG00000000523	2182.01	-0.435056	0.0512717	55.1962	1.03e-12	6.77e-11	STK38	26	1565335	1575057	serine/threonine kinase 38 [Source:NCBI gene;Acc:428260]
2613	ENSGALG00000036616	534.965	-1.30451	0.14714	55.072	1.1e-12	7.17e-11	NUAK2	26	2075202	2083441	NUAK family kinase 2 [Source:NCBI gene;Acc:419828]
1928	ENSGALG00000021128	10727.4	-0.267075	0.0675741	54.68	1.34e-12	8.69e-11	FSCN1	14	4589041	4595297	fascin actin-bundling protein 1 [Source:NCBI gene;Acc:416485]
2612	ENSGALG00000036589	68.6502	-0.238248	0.288009	54.5225	1.45e-12	9.36e-11	GFRA4	4	89326506	89392084	GDNF family receptor alpha 4 [Source:NCBI gene;Acc:395839]
3060	ENSGALG00000043628	1634.13	0.566885	0.070898	54.4756	1.48e-12	9.54e-11	UBE2M	31	5630460	5636404	ubiquitin conjugating enzyme E2 M [Source:NCBI gene;Acc:107049465]
192	ENSGALG00000002098	216.039	0.152452	0.347133	54.3426	1.58e-12	1.02e-10	GRIK3	23	4000662	4069929	glutamate ionotropic receptor kainate type subunit 3 [Source:NCBI gene;Acc:419619]
2487	ENSGALG00000034311	1051.03	-0.867312	0.0979799	54.2289	1.68e-12	1.07e-10	BTBD7	5	45267540	45296772	BTB domain containing 7 [Source:NCBI gene;Acc:423424]
2565	ENSGALG00000035602	1306.58	-0.615864	0.146016	54.0263	1.85e-12	1.18e-10	ZNF536	11	8735364	8961629	zinc finger protein 536 [Source:NCBI gene;Acc:415761]
2817	ENSGALG00000039861	2309.06	-1.38584	0.168557	53.9805	1.9e-12	1.2e-10	PLXNB2	1	20649179	20822048	plexin B2 [Source:NCBI gene;Acc:425938]
923	ENSGALG00000008262	962.122	-0.985719	0.232768	53.6825	2.2e-12	1.39e-10	RASGRF1	10	20370328	20388562	Ras protein specific guanine nucleotide releasing factor 1 [Source:NCBI gene;Acc:415578]
3551	ENSGALG00000054991	1385.2	-0.665706	0.0903147	53.3609	2.59e-12	1.63e-10		22	5310476	5313689	trans-golgi network protein 2 [Source:NCBI gene;Acc:426548]
2754	ENSGALG00000038919	201.351	3.72523	0.48224	53.0794	2.98e-12	1.86e-10	SLC32A1	20	3658590	3661843	solute carrier family 32 member 1 [Source:NCBI gene;Acc:419167]
1592	ENSGALG00000014718	1012.6	-0.773014	0.0972397	53.0812	2.98e-12	1.86e-10	MAP3K1	Z	17405389	17461088	mitogen-activated protein kinase kinase kinase 1 [Source:NCBI gene;Acc:427144]
1944	ENSGALG00000022702	49.7319	0.520062	0.490024	53.0553	3.01e-12	1.87e-10	CHRNA10	1	197033435	197037036	cholinergic receptor, nicotinic, alpha 10 (neuronal) [Source:NCBI gene;Acc:430628]
287	ENSGALG00000003014	221.547	1.07101	0.24254	52.8203	3.39e-12	2.1e-10	CHRNA3	10	4073313	4080153	cholinergic receptor nicotinic alpha 3 subunit [Source:NCBI gene;Acc:386578]
859	ENSGALG00000007748	3674.88	0.089698	0.126767	52.7397	3.53e-12	2.18e-10	SLC16A2	4	12310289	12331702	solute carrier family 16 member 2 [Source:NCBI gene;Acc:428716]
196	ENSGALG00000002138	2091.75	0.409013	0.089912	52.4991	3.98e-12	2.43e-10	HYAL2	12	1840425	1843438	hyaluronoglucosaminidase 2 [Source:NCBI gene;Acc:415908]
3193	ENSGALG00000047720	460.251	0.157112	0.177362	52.5053	3.97e-12	2.43e-10	KLHDC7A	21	44841	47072	kelch domain containing 7A [Source:NCBI gene;Acc:428170]
2669	ENSGALG00000037525	647.716	0.097864	0.133792	52.4828	4.01e-12	2.45e-10	FGFRL1	4	85064209	85229240	fibroblast growth factor receptor-like 1 [Source:NCBI gene;Acc:395107]
1172	ENSGALG00000010119	408.158	0.0051287	0.17392	51.9991	5.11e-12	3.1e-10	CDKL2	4	34029543	34062799	cyclin dependent kinase like 2 [Source:NCBI gene;Acc:428736]
244	ENSGALG00000002648	776.377	0.846727	0.0903932	51.811	5.62e-12	3.39e-10		11	1766723	1770224
1400	ENSGALG00000012187	641.161	-0.794021	0.109655	51.7822	5.7e-12	3.43e-10	MGAT5	7	30239783	30329855	alpha-1,6-mannosylglycoprotein 6-beta-N-acetylglucosaminyltransferase [Source:NCBI gene;Acc:424286]
3151	ENSGALG00000046964	1190.51	0.289098	0.0650641	51.5158	6.51e-12	3.9e-10	CPLANE2	21	4332422	4334883	ciliogenesis and planar polarity effector 2 [Source:HGNC Symbol;Acc:HGNC:28127]
1898	ENSGALG00000019228	647.054	-1.06738	0.122656	51.4194	6.83e-12	4.08e-10	SFT2D2	1	85232196	85239081	SFT2 domain containing 2 [Source:NCBI gene;Acc:418373]
101	ENSGALG00000001341	833.104	-0.800862	0.14675	51.2594	7.4e-12	4.41e-10	ZBTB44	24	1652013	1665766	zinc finger and BTB domain containing 44 [Source:NCBI gene;Acc:101751641]
3540	ENSGALG00000054753	3487.23	-0.867652	0.10788	51.2277	7.52e-12	4.46e-10		27	1900324	1960848	ubiquitin-like modifier-activating enzyme 1 [Source:NCBI gene;Acc:107051050]
22	ENSGALG00000000367	525.314	-0.187261	0.13675	51.1721	7.73e-12	4.57e-10		27	4187017	4266979	acid sensing ion channel subunit 2 [Source:NCBI gene;Acc:419945]
2509	ENSGALG00000034661	1973.77	-0.257842	0.189109	50.9584	8.6e-12	5.06e-10	ID1	20	10006753	10007982	inhibitor of DNA binding 1, HLH protein [Source:NCBI gene;Acc:395282]
3226	ENSGALG00000048365	1297.23	0.104344	0.0689641	50.2125	1.25e-11	7.33e-10		25	1522873	1527326	G-patch domain containing 4 [Source:NCBI gene;Acc:100859444]
1216	ENSGALG00000010581	1080.91	-1.13497	0.126115	50.0895	1.33e-11	7.76e-10	SEL1L	5	41149257	41176115	SEL1L ERAD E3 ligase adaptor subunit [Source:NCBI gene;Acc:423391]
2249	ENSGALG00000030836	575.451	0.137566	0.210909	49.9629	1.41e-11	8.24e-10	PSD2	13	1823948	1896054	pleckstrin and Sec7 domain containing 2 [Source:NCBI gene;Acc:427605]
984	ENSGALG00000008716	3248.18	-1.92244	0.384066	49.6991	1.61e-11	9.36e-10	FLRT3	3	4684844	4686787	fibronectin leucine rich transmembrane protein 3 [Source:NCBI gene;Acc:428552]
1829	ENSGALG00000016899	6276.32	-1.22589	0.20398	49.4722	1.81e-11	1.05e-09	DCT	1	147901713	147921618	dopachrome tautomerase [Source:NCBI gene;Acc:395775]
2784	ENSGALG00000039307	1154	0.363927	0.0726181	49.426	1.85e-11	1.07e-09	GNB5	10	9323769	9344819	G protein subunit beta 5 [Source:NCBI gene;Acc:415417]
1777	ENSGALG00000016412	421.415	-1.00605	0.127406	49.353	1.92e-11	1.1e-09	MBOAT2	3	95942849	96033545	membrane bound O-acyltransferase domain containing 2 [Source:NCBI gene;Acc:421925]
1897	ENSGALG00000019077	2434.02	-1.18244	0.196301	49.0526	2.23e-11	1.28e-09		1	178515945	178724914	spermatogenesis associated 13 [Source:NCBI gene;Acc:418940]
85	ENSGALG00000001118	6840.59	-0.685275	0.0870188	48.9874	2.3e-11	1.31e-09	NEK6	17	9627008	9673191	NIMA related kinase 6 [Source:NCBI gene;Acc:417101]
778	ENSGALG00000007080	414.305	-1.93934	0.146703	48.9601	2.34e-11	1.33e-09		13	17740791	17758380
850	ENSGALG00000007668	1525.61	-0.747362	0.145963	48.8349	2.49e-11	1.41e-09	BMP7	20	11682314	11723878	bone morphogenetic protein 7 [Source:NCBI gene;Acc:395494]
2129	ENSGALG00000028759	200.096	-0.862507	0.217508	48.6497	2.73e-11	1.54e-09	LYPD6B	7	34863519	34870762	LY6/PLAUR domain containing 6B [Source:NCBI gene;Acc:424310]
1042	ENSGALG00000009179	4826.21	-0.292444	0.0857217	48.5967	2.8e-11	1.57e-09	TNFSF10	9	19447018	19455676	tumor necrosis factor superfamily member 10 [Source:NCBI gene;Acc:378894]
2394	ENSGALG00000033002	1366.36	-0.295257	0.0829549	48.5546	2.86e-11	1.6e-09	SLC7A3	4	2420962	2435623	solute carrier family 7 member 3 [Source:NCBI gene;Acc:422213]
3343	ENSGALG00000051146	6098.66	0.0670016	0.0558097	48.1323	3.53e-11	1.97e-09	TLE5	28	1336795	1346054	amino-terminal enhancer of split [Source:NCBI gene;Acc:100858542]
294	ENSGALG00000003078	6638.82	-0.0994876	0.0504275	47.9489	3.87e-11	2.15e-09	MMD	18	5945780	5973025	monocyte to macrophage differentiation associated [Source:NCBI gene;Acc:417397]
306	ENSGALG00000003131	722.354	-0.662537	0.111721	47.6697	4.45e-11	2.47e-09	DGKE	18	6259783	6271406	diacylglycerol kinase epsilon [Source:NCBI gene;Acc:770911]
488	ENSGALG00000004710	2298.89	-0.230469	0.0927377	47.6445	4.51e-11	2.49e-09	TMOD3	10	9461198	9485282	tropomodulin 3 [Source:NCBI gene;Acc:415421]
807	ENSGALG00000007314	45.6764	1.89926	0.344566	47.6268	4.55e-11	2.5e-09	DSCAML1	24	5319919	5399942	DS cell adhesion molecule like 1 [Source:NCBI gene;Acc:428249]
2403	ENSGALG00000033185	2038.28	0.400024	0.0564949	47.5902	4.63e-11	2.53e-09	TAZ	30	271207	272962	tafazzin [Source:NCBI gene;Acc:107049523]
1130	ENSGALG00000009836	2781.59	-0.487773	0.0815701	47.5942	4.62e-11	2.53e-09	ELMOD2	4	29687612	29694605	ELMO domain containing 2 [Source:NCBI gene;Acc:422449]
1262	ENSGALG00000010988	1015.69	-0.932843	0.119323	47.5057	4.83e-11	2.63e-09	MPP6	2	31577867	31599648	membrane palmitoylated protein 6 [Source:NCBI gene;Acc:420622]
348	ENSGALG00000003426	446.342	1.23246	0.333077	47.4817	4.89e-11	2.65e-09	RHBDL3	18	6678071	6721351	rhomboid like 3 [Source:NCBI gene;Acc:417411]
839	ENSGALG00000007599	1210.5	-0.893285	0.165889	47.4294	5.02e-11	2.71e-09	AMER1	4	11668128	11671967	APC membrane recruitment protein 1 [Source:NCBI gene;Acc:422314]
2470	ENSGALG00000034109	513.628	1.69557	0.223675	47.359	5.2e-11	2.8e-09	GRIA3	4	15743145	15884846	glutamate ionotropic receptor AMPA type subunit 3 [Source:NCBI gene;Acc:396138]
665	ENSGALG00000006202	306.077	1.95115	0.153109	47.3359	5.26e-11	2.82e-09	SCNN1B	14	7361816	7370915	sodium channel epithelial 1 beta subunit [Source:NCBI gene;Acc:427673]
1146	ENSGALG00000009920	373.515	1.44413	0.335169	47.2748	5.43e-11	2.9e-09	COCH	5	34450679	34467653	cochlin [Source:NCBI gene;Acc:395779]
3427	ENSGALG00000052743	4037.53	-0.286101	0.123945	47.2583	5.47e-11	2.92e-09	ARL4C	7	5748285	5750646	ADP ribosylation factor like GTPase 4C [Source:NCBI gene;Acc:424026]
368	ENSGALG00000003589	1337.57	1.74548	0.200977	47.1954	5.64e-11	3e-09	VTN	19	5790911	5795785	vitronectin [Source:NCBI gene;Acc:395935]
1135	ENSGALG00000009848	796.254	-0.677061	0.0821113	47.0966	5.93e-11	3.14e-09	LPGAT1	3	22185167	22240475	lysophosphatidylglycerol acyltransferase 1 [Source:NCBI gene;Acc:421375]
1178	ENSGALG00000010163	1544.45	-0.166708	0.149411	47.0014	6.22e-11	3.28e-09	LGR5	1	36352208	36436218	leucine rich repeat containing G protein-coupled receptor 5 [Source:NCBI gene;Acc:427867]
206	ENSGALG00000002234	856.179	2.7312	0.400459	46.9908	6.25e-11	3.29e-09	UNC13D	18	4655895	4661873	unc-13 homolog D [Source:NCBI gene;Acc:417369]
1470	ENSGALG00000012941	643.204	1.57163	0.344034	46.9549	6.37e-11	3.34e-09		2	73025298	73384586	cadherin 12 [Source:NCBI gene;Acc:420912]
2303	ENSGALG00000031503	591.249	-1.0013	0.12193	46.8742	6.63e-11	3.46e-09	LRP6	1	71658494	71767227	LDL receptor related protein 6 [Source:NCBI gene;Acc:419097]
1501	ENSGALG00000013239	14292.8	0.647297	0.108326	46.8622	6.67e-11	3.46e-09		25	2647908	2649620
1030	ENSGALG00000009081	635.091	-0.897688	0.0944666	46.8603	6.67e-11	3.46e-09	ZNF106	5	25904242	25917935	zinc finger protein 106 [Source:NCBI gene;Acc:423234]
2139	ENSGALG00000028971	3313.38	0.348572	0.079465	46.6662	7.35e-11	3.8e-09	NKIRAS2	27	7577987	7580140	NFKB inhibitor interacting Ras like 2 [Source:NCBI gene;Acc:420032]
2099	ENSGALG00000028140	155.999	-0.393807	0.266173	46.5691	7.72e-11	3.98e-09	CNTFR	Z	8134527	8304301	ciliary neurotrophic factor receptor [Source:NCBI gene;Acc:395885]
2353	ENSGALG00000032305	1293.35	-0.525591	0.0736353	46.4451	8.21e-11	4.22e-09	DHX8	27	5975588	5987591	DEAH-box helicase 8 [Source:NCBI gene;Acc:419982]
2111	ENSGALG00000028376	2347.17	0.11513	0.327321	46.4122	8.35e-11	4.28e-09	FGF19	5	17813609	17818546	fibroblast growth factor 19 [Source:NCBI gene;Acc:395394]
1632	ENSGALG00000015109	4573.89	0.538864	0.142188	46.3828	8.47e-11	4.33e-09	TJP2	Z	34597386	34662316	tight junction protein 2 [Source:NCBI gene;Acc:395751]
1753	ENSGALG00000016205	389.118	-1.17263	0.132696	46.2704	8.96e-11	4.56e-09	PDXK	1	111372132	111410212	pyridoxal (pyridoxine, vitamin B6) kinase [Source:NCBI gene;Acc:418549]
146	ENSGALG00000001727	349.605	-0.685295	0.136689	46.0866	9.83e-11	4.99e-09	LZTS1	22	1887126	1890661	leucine zipper tumor suppressor 1 [Source:NCBI gene;Acc:431331]
1484	ENSGALG00000013037	1881.41	-0.774138	0.103892	46.0339	1.01e-10	5.1e-09	BCL2L13	1	61798694	61836141	BCL2 like 13 [Source:NCBI gene;Acc:418163]
200	ENSGALG00000002165	557.457	0.99855	0.156609	45.685	1.2e-10	6.06e-09	UNC13B	Z	8647537	8854699	unc-13 homolog B [Source:NCBI gene;Acc:100858799]
2981	ENSGALG00000042275	989.983	0.00255107	0.126277	45.6545	1.22e-10	6.13e-09		28	1315392	1323490	transducin-like enhancer protein 1-like [Source:NCBI gene;Acc:100857637]
671	ENSGALG00000006297	64.7568	1.28467	0.27193	45.5363	1.29e-10	6.48e-09	TRPC7	13	15696791	15759768	transient receptor potential cation channel subfamily C member 7 [Source:NCBI gene;Acc:427641]
1797	ENSGALG00000016577	52.7531	1.05078	0.406272	45.5277	1.3e-10	6.49e-09	OTOF	3	105305216	105335944	otoferlin [Source:NCBI gene;Acc:422007]
477	ENSGALG00000004629	899.217	-0.956672	0.113771	45.1511	1.57e-10	7.81e-09	RNF216	14	4599649	4651582	ring finger protein 216 [Source:NCBI gene;Acc:416486]
909	ENSGALG00000008136	804.771	0.135146	0.0731786	45.0657	1.64e-10	8.12e-09	C7H2ORF69	7	11009022	11014057	chromosome 7 open reading frame, human C2orf69 [Source:NCBI gene;Acc:424064]
1402	ENSGALG00000012208	1123.64	-1.07537	0.184894	45.0423	1.66e-10	8.19e-09	GMFB	5	56643329	56649751	glia maturation factor beta [Source:NCBI gene;Acc:423560]
1272	ENSGALG00000011069	268.967	-1.59577	0.224797	44.9822	1.71e-10	8.42e-09	FIGN	7	20488320	20581516	fidgetin, microtubule severing factor [Source:NCBI gene;Acc:429028]
194	ENSGALG00000002117	2765.94	-0.682879	0.0780907	44.8524	1.82e-10	8.95e-09	PARG	6	3507801	3566313	poly(ADP-ribose) glycohydrolase [Source:NCBI gene;Acc:423617]
3552	ENSGALG00000054993	230.472	-0.56579	0.245201	44.7933	1.88e-10	9.19e-09		Z	58591903	58606998
2363	ENSGALG00000032453	478.324	-0.176225	0.317331	44.754	1.91e-10	9.35e-09	FABP9	2	121340221	121344668	fatty acid binding protein 9 [Source:NCBI gene;Acc:420198]
927	ENSGALG00000008314	3042.57	-0.515265	0.0464572	44.5477	2.12e-10	1.03e-08		12	19004930	19018578	ADP ribosylation factor like GTPase 8B [Source:NCBI gene;Acc:416109]
2844	ENSGALG00000040244	7485.64	-0.101943	0.065821	44.1891	2.54e-10	1.23e-08	SEPTIN9	18	3765314	3832983	septin 9 [Source:NCBI gene;Acc:417347]
582	ENSGALG00000005553	531.777	1.39838	0.14069	43.9778	2.82e-10	1.37e-08	NLGN3	4	2322335	2351352	neuroligin 3 [Source:NCBI gene;Acc:770104]
2358	ENSGALG00000032415	1064.48	2.05252	0.412482	43.9448	2.87e-10	1.38e-08	SEZ6L	15	7396827	7423399	seizure related 6 homolog like [Source:NCBI gene;Acc:416906]
3441	ENSGALG00000052986	486.372	1.24654	0.13136	43.9348	2.88e-10	1.38e-08		9	16019603	16021654
738	ENSGALG00000006822	1436.67	-0.176084	0.196084	43.9375	2.88e-10	1.38e-08	PCDH19	4	5208408	5259929	protocadherin 19 [Source:NCBI gene;Acc:422263]
422	ENSGALG00000004140	1056.75	-0.573812	0.124945	43.8001	3.08e-10	1.47e-08	SH3BP4	7	5812663	5825176	SH3 domain binding protein 4 [Source:NCBI gene;Acc:424027]
1920	ENSGALG00000020876	83.766	0.413487	0.288361	43.6643	3.3e-10	1.57e-08	AOX2	7	11237134	11279715	aldehyde oxidase 2 [Source:NCBI gene;Acc:424072]
3344	ENSGALG00000051159	790.173	0.624068	0.0846303	43.492	3.6e-10	1.71e-08		30	1207334	1211625	F-box and WD repeat domain containing 9 [Source:NCBI gene;Acc:107057629]
1408	ENSGALG00000012228	753.784	1.60604	0.20113	43.4554	3.66e-10	1.74e-08	MDGA2	5	56940987	57248827	MAM domain containing glycosylphosphatidylinositol anchor 2 [Source:NCBI gene;Acc:423563]
2852	ENSGALG00000040418	254.33	0.368215	0.155567	43.4436	3.68e-10	1.74e-08	DGAT2	1	196969914	196986048	diacylglycerol O-acyltransferase 2 [Source:NCBI gene;Acc:421309]
2107	ENSGALG00000028254	1087.09	-0.568336	0.0859556	43.2043	4.15e-10	1.96e-08	WASHC4	1	54247464	54284004	WASH complex subunit 4 [Source:NCBI gene;Acc:418077]
686	ENSGALG00000006409	2432.07	-0.921313	0.115099	43.1664	4.23e-10	1.99e-08	PODXL	1	3688056	3728758	podocalyxin like [Source:NCBI gene;Acc:395755]
1246	ENSGALG00000010840	720.409	-0.58222	0.116248	43.0869	4.4e-10	2.06e-08	SNX13	2	28965435	29025740	sorting nexin 13 [Source:NCBI gene;Acc:420598]
2489	ENSGALG00000034340	2657.68	-0.405976	0.0689205	43.0727	4.43e-10	2.07e-08	ATP2C1	2	41622054	41669122	ATPase secretory pathway Ca2+ transporting 1 [Source:NCBI gene;Acc:428450]
1712	ENSGALG00000015706	1062.79	-0.887132	0.112574	42.8993	4.84e-10	2.25e-08	LETM1	4	83316611	83339735	leucine zipper and EF-hand containing transmembrane protein 1 [Source:NCBI gene;Acc:422898]
1611	ENSGALG00000014903	818.333	0.0380905	0.175062	42.8012	5.08e-10	2.36e-08	ITGA2	Z	15862431	15924311	integrin subunit alpha 2 [Source:NCBI gene;Acc:100857227]
2984	ENSGALG00000042308	3882.83	0.740309	0.142656	42.7406	5.24e-10	2.42e-08	FZD3	3	105834156	105886228	frizzled class receptor 3 [Source:NCBI gene;Acc:395572]
3471	ENSGALG00000053627	1339.16	-0.994775	0.141171	42.7323	5.26e-10	2.43e-08		5	24775543	24783366
2447	ENSGALG00000033883	656.39	-0.364872	0.214986	42.5893	5.65e-10	2.6e-08	PCDH7	4	71575850	71827560	protocadherin 7 [Source:NCBI gene;Acc:422797]
541	ENSGALG00000005232	2836.39	-0.460579	0.129926	42.211	6.82e-10	3.13e-08	USP54	6	16926091	16976146	ubiquitin specific peptidase 54 [Source:NCBI gene;Acc:423746]
3506	ENSGALG00000054209	562.188	0.95039	0.177688	42.1331	7.09e-10	3.24e-08		17	1751744	1798640	regulator of G-protein signaling 3 [Source:NCBI gene;Acc:395110]
817	ENSGALG00000007371	693.383	-1.2728	0.165456	42.073	7.31e-10	3.33e-08	IGDCC3	10	18280750	18356598	immunoglobulin superfamily DCC subclass member 3 [Source:NCBI gene;Acc:415535]
3249	ENSGALG00000049136	6077.2	0.360585	0.0671938	42.0437	7.42e-10	3.37e-08		33	6659100	6661874
1388	ENSGALG00000012121	1859.83	-1.10554	0.0676623	41.9752	7.68e-10	3.48e-08		5	5568465	5575654	reticulocalbin 1 [Source:NCBI gene;Acc:428602]
1333	ENSGALG00000011529	167.116	-0.718101	0.213995	41.8859	8.03e-10	3.63e-08	NAAA	4	49974752	49982898	N-acylethanolamine acid amidase [Source:NCBI gene;Acc:422641]
3248	ENSGALG00000049127	61.4039	0.742763	0.327228	41.8679	8.1e-10	3.65e-08		1	49456525	49460831
2063	ENSGALG00000027389	520.981	1.21646	0.153953	41.7849	8.44e-10	3.8e-08	RGS7BP	Z	20155082	20189943	regulator of G-protein signaling 7 binding protein [Source:NCBI gene;Acc:770874]
197	ENSGALG00000002141	2402.02	-0.948149	0.0957673	41.7038	8.79e-10	3.94e-08	UGGT1	9	1672334	1716213	UDP-glucose glycoprotein glucosyltransferase 1 [Source:NCBI gene;Acc:424757]
178	ENSGALG00000001994	104.612	-1.49186	0.270453	41.6893	8.86e-10	3.96e-08	PRR35	14	13886338	13889967	proline rich 35 [Source:NCBI gene;Acc:416388]
2566	ENSGALG00000035605	157.966	-1.36871	0.179892	41.6611	8.98e-10	4e-08		7	18539532	18572441
2892	ENSGALG00000041030	12233.7	0.0681839	0.0396932	41.6089	9.22e-10	4.1e-08	PCBP2	33	7403368	7415765	poly(rC)-binding protein 2-like [Source:NCBI gene;Acc:426023]
2891	ENSGALG00000041015	1267.37	0.179285	0.128609	41.6028	9.25e-10	4.1e-08		3	25929192	25938177
42	ENSGALG00000000604	2368.79	1.40087	0.147709	41.5598	9.45e-10	4.18e-08		23	650448	671379	Na+/K+ transporting ATPase interacting 1 [Source:NCBI gene;Acc:107049081]
1288	ENSGALG00000011207	574.65	-0.144332	0.151858	41.551	9.49e-10	4.18e-08	DUSP6	1	43322569	43326909	dual specificity phosphatase 6 [Source:NCBI gene;Acc:374272]
150	ENSGALG00000001740	330.623	0.317449	0.211155	41.5254	9.61e-10	4.23e-08	MGAT5B	18	4171183	4209840	alpha-1,6-mannosylglycoprotein 6-beta-N-acetylglucosaminyltransferase B [Source:HGNC Symbol;Acc:HGNC:24140]
2311	ENSGALG00000031605	423.908	1.52235	0.267178	41.1637	1.15e-09	5.05e-08	POU3F1	23	3613932	3615056	POU class 3 homeobox 1 [Source:NCBI gene;Acc:430270]
2380	ENSGALG00000032768	125.936	-0.328562	0.229476	41.1272	1.17e-09	5.13e-08	SOX5	1	65833774	66173568	SRY-box 5 [Source:NCBI gene;Acc:418195]
2133	ENSGALG00000028880	5328.05	0.693802	0.139913	41.0313	1.23e-09	5.36e-08	FDPS	25	3549515	3553094	farnesyl diphosphate synthase [Source:NCBI gene;Acc:425061]
1251	ENSGALG00000010858	669.216	-1.99446	0.284023	40.9274	1.3e-09	5.64e-08	LRP2	7	18736749	18812213	LDL receptor related protein 2 [Source:NCBI gene;Acc:424168]
2000	ENSGALG00000025946	232.123	-0.902669	0.252796	40.9109	1.31e-09	5.67e-08	MOB3C	8	22179851	22194222	MOB kinase activator 3C [Source:NCBI gene;Acc:424615]
2543	ENSGALG00000035254	1364.9	0.64925	0.0818162	40.8285	1.36e-09	5.89e-08		KZ626837.1	1770103	1791304	E3 ubiquitin-protein ligase RNF31-like [Source:NCBI gene;Acc:107051192]
3103	ENSGALG00000045246	4446.46	-0.281259	0.0602843	40.6674	1.48e-09	6.36e-08	GOLIM4	9	20661690	20687366	golgi integral membrane protein 4 [Source:NCBI gene;Acc:107049011]
2225	ENSGALG00000030406	737.918	-0.611723	0.0809987	40.6418	1.5e-09	6.43e-08	CDS2	22	459936	478794	CDP-diacylglycerol synthase (phosphatidate cytidylyltransferase) 2 [Source:NCBI gene;Acc:419517]
2904	ENSGALG00000041233	226.638	-1.45356	0.175102	40.6051	1.52e-09	6.53e-08		2	139290743	139291645
2860	ENSGALG00000040493	7331.19	1.59946	0.238392	40.3832	1.7e-09	7.28e-08	PTN	1	57668138	57738114	pleiotrophin [Source:NCBI gene;Acc:418125]
1017	ENSGALG00000008996	89.8898	-0.575012	0.206905	40.2361	1.83e-09	7.81e-08	ANKEF1	3	13866589	13879079	ankyrin repeat and EF-hand domain containing 1 [Source:NCBI gene;Acc:416735]
1194	ENSGALG00000010317	1180.02	0.661427	0.0799707	40.1572	1.91e-09	8.1e-08	POLH	3	30993386	31001851	DNA polymerase eta [Source:NCBI gene;Acc:395102]
2917	ENSGALG00000041404	61.3452	1.18498	0.263882	40.1319	1.93e-09	8.18e-08	SALL3	2	56919289	56938680	spalt like transcription factor 3 [Source:NCBI gene;Acc:395359]
3062	ENSGALG00000043662	4968.31	1.16597	0.186915	40.1272	1.93e-09	8.18e-08	NDRG4	11	352125	367971	NDRG family member 4 [Source:NCBI gene;Acc:768618]
401	ENSGALG00000003893	3262.84	0.21326	0.0892567	40.031	2.03e-09	8.54e-08	XPR1	8	6212265	6287512	xenotropic and polytropic retrovirus receptor 1 [Source:NCBI gene;Acc:424415]
1742	ENSGALG00000016034	1658.28	-0.861029	0.154953	40.0363	2.02e-09	8.54e-08	ATRN	4	89176735	89316390	attractin [Source:NCBI gene;Acc:422946]
1750	ENSGALG00000016176	744.699	1.53081	0.272131	39.9986	2.06e-09	8.64e-08	ADGRB3	3	83255916	83705954	adhesion G protein-coupled receptor B3 [Source:NCBI gene;Acc:421875]
814	ENSGALG00000007349	44.4518	0.485825	0.288409	39.9971	2.06e-09	8.64e-08	RASL12	10	18207823	18212715	RAS like family 12 [Source:NCBI gene;Acc:415530]
2199	ENSGALG00000030054	957.067	-1.57528	0.217755	39.9666	2.1e-09	8.73e-08	PTPRN2	2	8874767	9429088	protein tyrosine phosphatase, receptor type N2 [Source:NCBI gene;Acc:420449]
862	ENSGALG00000007777	1495.07	-1.89182	0.147379	39.9702	2.09e-09	8.73e-08	SLC39A10	7	9633968	9664680	solute carrier family 39 member 10 [Source:NCBI gene;Acc:429005]
224	ENSGALG00000002458	1572.51	-0.0379364	0.0804297	39.9474	2.12e-09	8.79e-08	VAC14	11	1649800	1700756	Vac14, PIKFYVE complex component [Source:NCBI gene;Acc:415678]
3014	ENSGALG00000042771	984.207	-1.08609	0.157194	39.9014	2.17e-09	8.97e-08	GBE1	1	96501042	96681455	1,4-alpha-glucan branching enzyme 1 [Source:NCBI gene;Acc:427964]
1315	ENSGALG00000011384	1024.92	-0.920823	0.102003	39.8811	2.19e-09	9.04e-08	RCOR1	5	49878989	49956406	REST corepressor 1 [Source:NCBI gene;Acc:428911]
2651	ENSGALG00000037326	652.963	-0.274256	0.149058	39.8436	2.23e-09	9.18e-08	MAP3K9	5	27522846	27570512	mitogen-activated protein kinase kinase kinase 9 [Source:NCBI gene;Acc:425792]
771	ENSGALG00000007042	177.901	-0.156149	0.145708	39.8197	2.26e-09	9.27e-08	CCDC40	18	9551560	9562020	coiled-coil domain containing 40 [Source:NCBI gene;Acc:422083]
29	ENSGALG00000000430	2270.5	-0.530195	0.0774527	39.7425	2.34e-09	9.61e-08	SPPL2C	28	659800	694959	signal peptide peptidase like 2C [Source:NCBI gene;Acc:420056]
2755	ENSGALG00000038924	1405.22	-0.913208	0.119354	39.7131	2.38e-09	9.73e-08	IDE	6	21719516	21764342	insulin degrading enzyme [Source:NCBI gene;Acc:423814]
2887	ENSGALG00000040954	1603.42	1.04567	0.124992	39.7007	2.39e-09	9.76e-08	GPR37	1	21985328	21998153	G protein-coupled receptor 37 [Source:NCBI gene;Acc:417748]
362	ENSGALG00000003548	639.812	2.05843	0.371955	39.6579	2.45e-09	9.95e-08	BAIAP2L1	14	1552022	1586667	BAI1 associated protein 2 like 1 [Source:NCBI gene;Acc:416437]
1937	ENSGALG00000021620	500.006	3.14212	0.209144	39.4823	2.67e-09	1.08e-07	TMEM59L	28	3971267	3976292	transmembrane protein 59 like [Source:NCBI gene;Acc:420122]
1660	ENSGALG00000015305	4883.54	0.515501	0.133727	39.4667	2.69e-09	1.09e-07	NR2E1	3	67490385	67505356	nuclear receptor subfamily 2 group E member 1 [Source:NCBI gene;Acc:396082]
2279	ENSGALG00000031255	90.6234	3.60214	0.292015	39.3562	2.84e-09	1.15e-07	FGF1	13	17962473	17978333	fibroblast growth factor 1 [Source:NCBI gene;Acc:396094]
251	ENSGALG00000002706	1376.37	-0.816194	0.115469	39.2768	2.96e-09	1.19e-07	XRN1	9	10579299	10611437	5'-3' exoribonuclease 1 [Source:NCBI gene;Acc:424778]
2722	ENSGALG00000038320	1620.8	-0.582313	0.202441	39.245	3.01e-09	1.21e-07	COLGALT2	8	8110184	8142724	collagen beta(1-O)galactosyltransferase 1 [Source:NCBI gene;Acc:424447]
1105	ENSGALG00000009674	1183.06	-0.292328	0.0849756	39.2057	3.07e-09	1.23e-07	CLCN3	4	25336747	25380396	chloride voltage-gated channel 3 [Source:NCBI gene;Acc:422432]
1581	ENSGALG00000014647	5290	0.329401	0.0448352	39.1664	3.13e-09	1.25e-07	RIT1	25	3649248	3654647	Ras like without CAAX 1 [Source:NCBI gene;Acc:425068]
395	ENSGALG00000003862	822.659	-0.11657	0.0828665	39.1429	3.16e-09	1.26e-07	LRRFIP1	7	4706293	4793733	LRR binding FLII interacting protein 1 [Source:NCBI gene;Acc:428996]
1045	ENSGALG00000009207	770.907	0.538745	0.166692	39.1179	3.2e-09	1.27e-07	TRIM2	4	19768464	19870165	tripartite motif containing 2 [Source:NCBI gene;Acc:100857562]
2599	ENSGALG00000036358	62.3131	1.85715	0.341423	39.0699	3.28e-09	1.3e-07	LMO3	1	63351924	63412998	LIM domain only 3 [Source:NCBI gene;Acc:418179]
437	ENSGALG00000004345	533.077	1.07695	0.112083	39.0267	3.35e-09	1.33e-07	OIT3	6	11950266	11973318	oncoprotein induced transcript 3 [Source:NCBI gene;Acc:423706]
1193	ENSGALG00000010316	8098.99	0.499389	0.258596	38.8955	3.58e-09	1.41e-07		4	34756078	34919149	Fraser extracellular matrix complex subunit 1 [Source:NCBI gene;Acc:422506]
1257	ENSGALG00000010902	640.661	-0.415849	0.09882	38.8957	3.58e-09	1.41e-07	CERS6	7	18943431	19054038	ceramide synthase 6 [Source:NCBI gene;Acc:771503]
1828	ENSGALG00000016893	880.305	-1.09982	0.10349	38.8135	3.73e-09	1.46e-07	UGGT2	1	147288623	147367495	UDP-glucose glycoprotein glucosyltransferase 2 [Source:NCBI gene;Acc:418785]
2088	ENSGALG00000027907	3720.11	0.187527	0.111125	38.7972	3.76e-09	1.47e-07	NR2F1	Z	58579552	58587854	nuclear receptor subfamily 2 group F member 1 [Source:NCBI gene;Acc:100859519]
2929	ENSGALG00000041573	1090.79	-0.799153	0.0960338	38.7787	3.8e-09	1.48e-07	BPNT2	2	111584670	111601427	inositol monophosphatase domain containing 1 [Source:NCBI gene;Acc:421132]
1311	ENSGALG00000011342	301.145	-0.537364	0.150967	38.7035	3.94e-09	1.54e-07	FGD6	1	45405227	45469802	FYVE, RhoGEF and PH domain containing 6 [Source:NCBI gene;Acc:417908]
3294	ENSGALG00000050176	555.188	1.24213	0.17864	38.5471	4.26e-09	1.66e-07		19	5799449	5801482
1474	ENSGALG00000012964	1369.99	-0.592982	0.123163	38.5178	4.32e-09	1.68e-07	ANKH	2	76157176	76405248	ANKH inorganic pyrophosphate transport regulator [Source:NCBI gene;Acc:420917]
278	ENSGALG00000002904	2561.31	-0.618946	0.107793	38.24	4.97e-09	1.92e-07	REEP3	6	8461693	8499207	receptor accessory protein 3 [Source:NCBI gene;Acc:423654]
3460	ENSGALG00000053363	2662.84	0.00169538	0.14575	38.2237	5.01e-09	1.93e-07	CTNNBIP1	21	3548173	3575670	catenin beta interacting protein 1 [Source:NCBI gene;Acc:771460]
319	ENSGALG00000003220	3908.74	-0.662197	0.099098	38.0439	5.48e-09	2.11e-07	UPF1	28	3849564	3866418	UPF1, RNA helicase and ATPase [Source:NCBI gene;Acc:420119]
1832	ENSGALG00000016908	173.972	1.48548	0.15855	38.018	5.55e-09	2.13e-07	PCDH9	1	160443682	160632766	protocadherin 9 [Source:NCBI gene;Acc:418800]
3369	ENSGALG00000051549	90.6444	1.09634	0.178667	37.9394	5.78e-09	2.21e-07		19	7202209	7215429
3051	ENSGALG00000043386	47.2229	-1.16358	0.42915	37.9402	5.77e-09	2.21e-07	PEX5L	9	17441931	17531426	peroxisomal biogenesis factor 5 like [Source:NCBI gene;Acc:429155]
1140	ENSGALG00000009865	637.028	-0.731602	0.10811	37.8506	6.04e-09	2.3e-07	RNF150	4	29771882	29886214	ring finger protein 150 [Source:NCBI gene;Acc:100858072]
1084	ENSGALG00000009466	1367.1	-0.807044	0.0905741	37.6288	6.75e-09	2.56e-07	SEC23IP	6	31321086	31337575	SEC23 interacting protein [Source:NCBI gene;Acc:423934]
580	ENSGALG00000005540	241.158	-1.49093	0.228255	37.6149	6.79e-09	2.58e-07	MICAL2	5	8242174	8358807	microtubule associated monooxygenase, calponin and LIM domain containing 2 [Source:NCBI gene;Acc:423031]
1967	ENSGALG00000023847	5383.4	1.80667	0.234437	37.6057	6.82e-09	2.58e-07		27	7466900	7475380	huntingtin associated protein 1 [Source:NCBI gene;Acc:100857812]
12	ENSGALG00000000234	527.997	0.132283	0.156501	37.4892	7.23e-09	2.73e-07	EPB41L4A	Z	46272436	46396602	erythrocyte membrane protein band 4.1 like 4A [Source:NCBI gene;Acc:415608]
3503	ENSGALG00000054167	45.7166	-1.20967	0.399605	37.482	7.26e-09	2.73e-07		5	55797431	55918382
1575	ENSGALG00000014537	320.838	-1.14239	0.17325	37.4706	7.3e-09	2.74e-07	BMF	5	29608119	29626791	Bcl2 modifying factor [Source:NCBI gene;Acc:769140]
1108	ENSGALG00000009692	999.042	-0.757205	0.090748	37.4643	7.32e-09	2.74e-07	SH3RF1	4	25454977	25526708	SH3 domain containing ring finger 1 [Source:NCBI gene;Acc:422434]
2954	ENSGALG00000041926	3953.41	0.373131	0.0690559	37.4544	7.36e-09	2.75e-07	HEXIM1	27	3752626	3757369	HEXIM P-TEFb complex subunit 1 [Source:HGNC Symbol;Acc:HGNC:24953]
1471	ENSGALG00000012944	3495.57	-0.271885	0.158718	37.4128	7.51e-09	2.8e-07	DENND5B	1	59422545	59528716	DENN domain containing 5B [Source:NCBI gene;Acc:418139]
1110	ENSGALG00000009699	1950.28	0.653187	0.0747547	37.3715	7.67e-09	2.85e-07	CCNL1	9	22923588	22935534	cyclin L1 [Source:NCBI gene;Acc:425024]
2012	ENSGALG00000026258	1264.03	0.139445	0.162125	37.3753	7.66e-09	2.85e-07	MAF	11	14531508	14691257	MAF bZIP transcription factor [Source:NCBI gene;Acc:693248]
1184	ENSGALG00000010219	1244.02	0.574663	0.0830625	37.3152	7.89e-09	2.92e-07	UROD	8	21290142	21295998	uroporphyrinogen decarboxylase [Source:NCBI gene;Acc:424590]
338	ENSGALG00000003354	96.1076	1.2178	0.191557	37.26	8.11e-09	2.99e-07	KCNH4	27	7667566	7676495	potassium voltage-gated channel subfamily H member 4 [Source:NCBI gene;Acc:772091]
2295	ENSGALG00000031423	154.002	0.26479	0.210638	37.2601	8.11e-09	2.99e-07	DMRTA2	8	24139262	24140464	DMRT like family A2 [Source:NCBI gene;Acc:107054041]
2064	ENSGALG00000027415	42.9088	1.49071	0.425822	37.2344	8.22e-09	3.02e-07	GRIN2C	18	10495385	10504172	glutamate ionotropic receptor NMDA type subunit 2C [Source:NCBI gene;Acc:431090]
3279	ENSGALG00000049794	430.957	1.15762	0.117578	37.2298	8.23e-09	3.02e-07		30	1359031	1368439
3448	ENSGALG00000053058	1692.86	0.504594	0.0729934	37.1923	8.39e-09	3.07e-07	LAMTOR2	25	1550189	1553398	late endosomal/lysosomal adaptor, MAPK and MTOR activator 2 [Source:NCBI gene;Acc:100859842]
2461	ENSGALG00000034024	199.334	-0.0543675	0.135393	37.1412	8.61e-09	3.14e-07	RAPGEF5	2	30628323	30744614	Rap guanine nucleotide exchange factor 5 [Source:NCBI gene;Acc:100857462]
3425	ENSGALG00000052717	7.78477	0.827382	0.755588	37.0624	8.95e-09	3.26e-07		15	12561819	12592144
459	ENSGALG00000004533	1085.56	-0.664636	0.085542	37.0282	9.11e-09	3.31e-07	KIAA2013	21	5535457	5537932	KIAA2013 [Source:NCBI gene;Acc:428195]
132	ENSGALG00000001610	952.022	-0.125989	0.0760849	36.9908	9.28e-09	3.37e-07	PIP4K2B	27	6829291	6842574	phosphatidylinositol-5-phosphate 4-kinase type 2 beta [Source:NCBI gene;Acc:419999]
970	ENSGALG00000008611	1485.17	-0.420146	0.0759979	36.9428	9.51e-09	3.44e-07	ZBTB33	4	16476509	16483164	zinc finger and BTB domain containing 33 [Source:NCBI gene;Acc:422367]
1876	ENSGALG00000017320	4225.16	1.09463	0.114812	36.9076	9.67e-09	3.49e-07	RAB6A	1	196160546	196219266	RAB6A, member RAS oncogene family [Source:NCBI gene;Acc:419063]
1291	ENSGALG00000011224	2161.05	-0.0811357	0.149465	36.852	9.95e-09	3.58e-07	SLC4A3	7	22000489	22026477	solute carrier family 4 member 3 [Source:NCBI gene;Acc:424194]
2304	ENSGALG00000031511	826.716	0.42953	0.0942925	36.8418	1e-08	3.59e-07	HIP1R	15	5545598	5559938	huntingtin interacting protein 1 related [Source:NCBI gene;Acc:416836]
1847	ENSGALG00000017036	2117.52	1.12008	0.188431	36.8044	1.02e-08	3.65e-07	LHFPL6	1	172289679	172427314	lipoma HMGIC fusion partner-like 1 [Source:NCBI gene;Acc:418889]
1719	ENSGALG00000015780	14337.2	1.14882	0.089186	36.766	1.04e-08	3.72e-07	PNRC1	3	75829783	75832053	proline rich nuclear receptor coactivator 1 [Source:NCBI gene;Acc:421817]
983	ENSGALG00000008714	3493.75	-0.560393	0.0995098	36.6885	1.08e-08	3.85e-07	ABI2	7	13598813	13653730	abl interactor 2 [Source:NCBI gene;Acc:424108]
615	ENSGALG00000005801	526.436	1.20984	0.15845	36.6686	1.09e-08	3.88e-07	CHRNA4	20	8870865	8890329	cholinergic receptor nicotinic alpha 4 subunit [Source:NCBI gene;Acc:395606]
1591	ENSGALG00000014716	982.802	-1.0682	0.117896	36.6539	1.1e-08	3.9e-07	IL6ST	Z	17026875	17060827	interleukin 6 signal transducer [Source:NCBI gene;Acc:395684]
3393	ENSGALG00000052085	97.3199	1.13672	0.279706	36.6015	1.13e-08	4e-07		8	8607305	8616046
1163	ENSGALG00000010048	342.926	-0.833941	0.11807	36.5629	1.15e-08	4.06e-07	SUPT7L	3	27919747	27934487	SPT7-like STAGA complex gamma subunit [Source:NCBI gene;Acc:421421]
2165	ENSGALG00000029360	2970.25	-1.13786	0.108804	36.5633	1.15e-08	4.06e-07		14	8116712	8141697	pM5 protein [Source:NCBI gene;Acc:416602]
1463	ENSGALG00000012885	1607.89	0.416184	0.106735	36.5339	1.17e-08	4.11e-07	BCL2	2	67837316	67924872	BCL2, apoptosis regulator [Source:NCBI gene;Acc:396282]
2109	ENSGALG00000028345	81.2944	1.6371	0.224503	36.5006	1.19e-08	4.17e-07	RHBDL1	14	13538761	13543017	rhomboid like 1 [Source:NCBI gene;Acc:429205]
1614	ENSGALG00000014930	401.398	-0.22805	0.133554	36.4908	1.19e-08	4.18e-07	ENC1	Z	24273701	24275470	ectodermal-neural cortex 1 [Source:NCBI gene;Acc:427203]
151	ENSGALG00000001741	3907.93	0.136805	0.0662041	36.3672	1.27e-08	4.43e-07	NPTN	10	2643086	2690706	neuroplastin [Source:NCBI gene;Acc:415316]
1296	ENSGALG00000011251	864.304	-0.812028	0.108086	36.2967	1.31e-08	4.58e-07	TBC1D5	2	34651269	34954644	TBC1 domain family member 5 [Source:NCBI gene;Acc:420646]
3398	ENSGALG00000052184	2977.72	-0.948702	0.169535	36.2846	1.32e-08	4.6e-07		2	8865945	8874629
3265	ENSGALG00000049446	491.619	-0.344449	0.104554	36.2721	1.33e-08	4.62e-07	SLC29A3	6	12506250	12513523	solute carrier family 29 member 3 [Source:NCBI gene;Acc:423717]
612	ENSGALG00000005779	539.155	-0.370563	0.100793	36.1514	1.41e-08	4.9e-07	FBXO31	11	17771651	17789514	F-box protein 31 [Source:NCBI gene;Acc:100857445]
3362	ENSGALG00000051479	1503.56	0.667824	0.0745543	36.1185	1.44e-08	4.97e-07	CDK5	2	328651	332784	cyclin dependent kinase 5 [Source:NCBI gene;Acc:100190948]
719	ENSGALG00000006695	732.444	-0.571749	0.119947	36.0796	1.46e-08	5.05e-07	BCR	15	8865927	8958301	BCR, RhoGEF and GTPase activating protein [Source:NCBI gene;Acc:416952]
1278	ENSGALG00000011139	1065.63	-0.380919	0.134445	36.0655	1.47e-08	5.08e-07	CCDC85C	5	48214228	48312719	coiled-coil domain containing 85C [Source:NCBI gene;Acc:423447]
1022	ENSGALG00000009028	1053.27	-0.016296	0.0779216	36.0325	1.5e-08	5.14e-07	BTBD3	3	13189289	13199549	BTB domain containing 3 [Source:NCBI gene;Acc:427688]
2022	ENSGALG00000026468	2528.6	-1.26385	0.280945	36.033	1.5e-08	5.14e-07	CHSY1	10	17984884	18044858	chondroitin sulfate synthase 1 [Source:NCBI gene;Acc:415521]
2422	ENSGALG00000033469	5928.93	-0.667637	0.107974	36.0124	1.51e-08	5.18e-07	KDM1A	23	1803534	1830587	lysine demethylase 1A [Source:NCBI gene;Acc:419571]
307	ENSGALG00000003135	2716.02	-0.32425	0.131939	35.9872	1.53e-08	5.24e-07	ANK3	6	9421563	9766762	ankyrin 3 [Source:NCBI gene;Acc:396309]
3542	ENSGALG00000054779	6836.77	0.913226	0.167119	35.962	1.55e-08	5.29e-07	FAM206A	2	88549404	88552655	family with sequence similarity 206 member A [Source:NCBI gene;Acc:420983]
343	ENSGALG00000003396	1053.36	-1.03983	0.14469	35.9439	1.57e-08	5.33e-07	NFATC3	11	3320835	3378444	nuclear factor of activated T-cells 3 [Source:NCBI gene;Acc:415711]
2214	ENSGALG00000030162	3971.6	-0.94982	0.07258	35.8952	1.6e-08	5.45e-07	IQGAP1	10	20744794	20792797	IQ motif containing GTPase activating protein 3 [Source:NCBI gene;Acc:415591]
865	ENSGALG00000007794	20.2563	1.36142	0.52642	35.8601	1.63e-08	5.53e-07	DRD2	24	5740654	5762035	dopamine receptor D2 [Source:NCBI gene;Acc:428252]
1279	ENSGALG00000011145	902.79	-1.82912	0.204607	35.8565	1.64e-08	5.53e-07	TRIL	2	33525854	33528127	TLR4 interactor with leucine rich repeats [Source:NCBI gene;Acc:428436]
1186	ENSGALG00000010246	1206.98	-0.526024	0.0939644	35.776	1.7e-08	5.74e-07	OSBPL8	1	38120515	38171779	oxysterol binding protein like 8 [Source:NCBI gene;Acc:417866]
1420	ENSGALG00000012304	1313.59	-0.151606	0.106141	35.5778	1.88e-08	6.33e-07	NFKB1	4	60786295	60843850	nuclear factor kappa B subunit 1 [Source:NCBI gene;Acc:396033]
2082	ENSGALG00000027762	950.365	0.620949	0.0763226	35.5452	1.91e-08	6.41e-07	PGAP2	1	197076798	197090770	post-GPI attachment to proteins 2 [Source:NCBI gene;Acc:100859632]
673	ENSGALG00000006309	8332.89	0.0386247	0.067535	35.5447	1.91e-08	6.41e-07	SMAD5	13	15805507	15833180	SMAD family member 5 [Source:NCBI gene;Acc:395679]
1949	ENSGALG00000022980	3100.15	0.852019	0.103865	35.388	2.07e-08	6.91e-07	CDKN1B	1	72102062	72105400	cyclin dependent kinase inhibitor 1B [Source:NCBI gene;Acc:374106]
924	ENSGALG00000008265	1901.18	-1.13862	0.102544	35.3294	2.13e-08	7.1e-07	PDCD11	6	24565603	24582928	programmed cell death 11 [Source:NCBI gene;Acc:423874]
1523	ENSGALG00000013710	1773.02	0.0370301	0.0940975	35.3177	2.14e-08	7.13e-07	SNX9	3	51808003	51861928	sorting nexin 9 [Source:NCBI gene;Acc:421654]
2281	ENSGALG00000031263	1756.99	0.432594	0.0547827	35.2379	2.23e-08	7.41e-07	TBL2	19	360634	364590	transducin (beta)-like 2 [Source:NCBI gene;Acc:101751077]
942	ENSGALG00000008415	1633.44	-0.501505	0.10851	35.2272	2.24e-08	7.43e-07	ALS2	7	11545922	11578947	amyotrophic lateral sclerosis 2 (juvenile) [Source:NCBI gene;Acc:424085]
1909	ENSGALG00000020251	1358.05	-0.766016	0.0950181	35.1916	2.28e-08	7.55e-07	FNIP2	4	21962143	22007886	folliculin interacting protein 2 [Source:NCBI gene;Acc:422417]
3461	ENSGALG00000053390	123.73	0.0678318	0.298263	35.1328	2.35e-08	7.76e-07		17	8969075	8972904
2986	ENSGALG00000042351	152.66	-0.588903	0.235598	35.1168	2.37e-08	7.8e-07	PIK3R6	18	1955815	1973637	phosphoinositide-3-kinase regulatory subunit 6 [Source:NCBI gene;Acc:769202]
2153	ENSGALG00000029199	1611.65	0.186758	0.0685563	35.0758	2.42e-08	7.95e-07	WDR55	13	1592674	1594660	WD repeat domain 55 [Source:NCBI gene;Acc:100858589]
2682	ENSGALG00000037769	294.013	-0.627593	0.312608	35.0708	2.42e-08	7.95e-07	NEBL	2	18124237	18368109	nebulette [Source:NCBI gene;Acc:395148]
2794	ENSGALG00000039473	3033.22	0.358842	0.0796471	35.0643	2.43e-08	7.96e-07	NOP53	32	239381	243656	glioma tumor suppressor candidate region gene 2 [Source:NCBI gene;Acc:107049993]
1044	ENSGALG00000009205	355.932	-1.01737	0.175071	35.0387	2.46e-08	8.05e-07		14	14438034	14559559	ankyrin repeat and fibronectin type-III domain-containing 1-like [Source:NCBI gene;Acc:416752]
2516	ENSGALG00000034899	1139.29	-0.223382	0.160705	35.0205	2.49e-08	8.1e-07	NKAIN3	2	113438291	113768197	sodium/potassium-transporting ATPase subunit beta-1-interacting protein 3-like [Source:NCBI gene;Acc:107049082]
2336	ENSGALG00000032022	60.8347	2.90542	0.340358	34.9785	2.54e-08	8.26e-07	CDH10	2	72101114	72196923	cadherin 10 [Source:NCBI gene;Acc:408049]
2236	ENSGALG00000030563	1246.97	-0.992455	0.152759	34.8497	2.71e-08	8.79e-07		21	4616401	4628543
128	ENSGALG00000001596	2505.38	-0.660003	0.0932884	34.8274	2.74e-08	8.87e-07	MLLT1	28	1766431	1793744	MLLT1, super elongation complex subunit [Source:NCBI gene;Acc:420089]
1607	ENSGALG00000014877	502.162	-0.599871	0.216861	34.8063	2.77e-08	8.94e-07	EMB	Z	14736634	14761209	embigin [Source:NCBI gene;Acc:395242]
830	ENSGALG00000007516	1543.19	-0.853308	0.0865676	34.7974	2.78e-08	8.95e-07		13	18524937	18544949	RNA binding motif protein 27 [Source:NCBI gene;Acc:416348]
692	ENSGALG00000006445	822.49	-0.94209	0.140092	34.801	2.77e-08	8.95e-07	ARNT2	10	12854642	12928455	aryl hydrocarbon receptor nuclear translocator 2 [Source:NCBI gene;Acc:415481]
1229	ENSGALG00000010718	253.988	-0.374803	0.260158	34.761	2.83e-08	9.09e-07		2	26286162	26491943	thrombospondin type 1 domain containing 7A [Source:HGNC Symbol;Acc:HGNC:22207]
2714	ENSGALG00000038160	1223.34	-1.41604	0.122373	34.7196	2.89e-08	9.26e-07		4	85439553	85464361	RNA polymerase I subunit A [Source:NCBI gene;Acc:422910]
3515	ENSGALG00000054306	614.338	1.33709	0.207004	34.7133	2.9e-08	9.28e-07	SRXN1	20	9922494	9923968	sulfiredoxin 1 [Source:NCBI gene;Acc:100858692]
1825	ENSGALG00000016872	2400.09	-0.530299	0.130664	34.6241	3.03e-08	9.68e-07	PCCA	1	145418480	145689429	propionyl-CoA carboxylase alpha subunit [Source:NCBI gene;Acc:418774]
524	ENSGALG00000005107	1206.07	-0.484686	0.149585	34.5747	3.11e-08	9.9e-07		6	16558510	16661215	N-deacetylase and N-sulfotransferase 2 [Source:NCBI gene;Acc:423738]
32	ENSGALG00000000470	9482.94	-0.940814	0.125111	34.5533	3.14e-08	9.99e-07	LMNA	28	729616	757180	lamin A/C [Source:NCBI gene;Acc:396222]
2383	ENSGALG00000032847	10392.1	0.102948	0.0778735	34.4919	3.24e-08	1.03e-06	HDGF	25	2617131	2622609	hepatoma-derived growth factor [Source:NCBI gene;Acc:776936]
52	ENSGALG00000000720	94.6261	-0.459799	0.240372	34.4906	3.24e-08	1.03e-06		23	1516302	1523141	guanylate binding protein 1 [Source:NCBI gene;Acc:419563]
1505	ENSGALG00000013377	516.973	-0.727683	0.138481	34.4654	3.28e-08	1.04e-06	LMBRD2	Z	10937257	10979460	LMBR1 domain containing 2 [Source:NCBI gene;Acc:429640]
718	ENSGALG00000006689	631.13	-1.20402	0.184174	34.4524	3.3e-08	1.04e-06	ABHD2	10	13427782	13462876	abhydrolase domain containing 2 [Source:NCBI gene;Acc:415493]
2480	ENSGALG00000034258	1067.46	0.252438	0.0589141	34.3046	3.56e-08	1.12e-06	C25H1ORF43	25	2885181	2888873	chromosome 25 open reading frame, human C1orf43 [Source:NCBI gene;Acc:430589]
511	ENSGALG00000004947	855.455	-0.815673	0.0904455	34.2915	3.58e-08	1.12e-06	POLR3A	6	14006542	14037322	RNA polymerase III subunit A [Source:NCBI gene;Acc:423727]
1635	ENSGALG00000015147	11717.9	-0.665954	1.10255	34.2844	3.59e-08	1.13e-06	ALDH1A1	Z	35905444	35958334	aldehyde dehydrogenase 1 family member A1 [Source:NCBI gene;Acc:395264]
786	ENSGALG00000007139	278.876	-0.498691	0.209287	34.1467	3.85e-08	1.2e-06	FAM107A	12	12255792	12269886	family with sequence similarity 107 member A [Source:NCBI gene;Acc:427591]
2545	ENSGALG00000035287	448.662	-0.58245	0.116052	34.1116	3.92e-08	1.22e-06	STAM	2	19642963	19659497	signal transducing adaptor molecule [Source:NCBI gene;Acc:420517]
51	ENSGALG00000000707	4286.32	0.148224	0.0550909	34.0643	4.01e-08	1.25e-06	PSMD7	11	19074895	19080147	proteasome 26S subunit, non-ATPase 7 [Source:NCBI gene;Acc:415869]
2975	ENSGALG00000042159	181.814	1.41031	0.190493	34.0332	4.07e-08	1.27e-06	SLITRK3	9	21273430	21276090	uncharacterized LOC107054133 [Source:NCBI gene;Acc:107054133]
1467	ENSGALG00000012917	58.7054	-0.343042	0.322078	34.0312	4.08e-08	1.27e-06	CDH6	2	69267185	69363889	cadherin 6 [Source:NCBI gene;Acc:414842]
122	ENSGALG00000001536	776.889	-0.172376	0.221345	33.9912	4.16e-08	1.29e-06		20	979607	1019444	Rho GTPase activating protein 39 [Source:NCBI gene;Acc:419132]
3392	ENSGALG00000052051	1534.68	0.812132	0.107448	33.9258	4.3e-08	1.33e-06	COPS9	9	5393247	5396125	COP9 signalosome subunit 9 [Source:NCBI gene;Acc:770635]
2463	ENSGALG00000034030	631.243	0.30297	0.0812796	33.8803	4.4e-08	1.36e-06	L3MBTL3	3	57964558	58039567	l(3)mbt-like 3 (Drosophila) [Source:NCBI gene;Acc:421705]
396	ENSGALG00000003866	213.359	1.27162	0.275131	33.8613	4.44e-08	1.37e-06	FIBCD1	17	6343648	6354483	ficolin 3 [Source:NCBI gene;Acc:427762]
3133	ENSGALG00000046616	4343.22	1.54599	0.215253	33.8424	4.48e-08	1.38e-06	CHGB	3	16985845	16997906	chromogranin B [Source:NCBI gene;Acc:421312]
1215	ENSGALG00000010580	622.706	-0.47616	0.134445	33.8241	4.52e-08	1.39e-06	STRN	3	32190707	32247840	striatin [Source:NCBI gene;Acc:421470]
2620	ENSGALG00000036738	1320.84	-0.900242	0.141055	33.7579	4.67e-08	1.43e-06	IGSF3	1	93596025	93648691	immunoglobulin superfamily member 3 [Source:NCBI gene;Acc:418451]
398	ENSGALG00000003875	4040.61	-0.882121	0.122519	33.7138	4.78e-08	1.46e-06	ABL1	17	6313958	6334825	ABL proto-oncogene 1, non-receptor tyrosine kinase [Source:NCBI gene;Acc:417181]
3271	ENSGALG00000049578	34.0121	0.166832	0.622311	33.6091	5.03e-08	1.54e-06		5	12277325	12293994
412	ENSGALG00000004040	4517.65	-0.127051	0.0562156	33.5501	5.18e-08	1.58e-06	MFAP3	13	12969660	12979696	microfibrillar associated protein 3 [Source:NCBI gene;Acc:416261]
389	ENSGALG00000003799	1978.53	-0.648228	0.0825117	33.4518	5.45e-08	1.66e-06	USP4	12	3209127	3238321	ubiquitin specific peptidase 4 [Source:NCBI gene;Acc:415937]
1696	ENSGALG00000015519	1482.24	1.47972	0.196404	33.4106	5.56e-08	1.69e-06	ROBO2	1	98288159	98697579	roundabout guidance receptor 2 [Source:NCBI gene;Acc:395291]
3052	ENSGALG00000043389	239.372	-0.738367	0.145327	33.3845	5.63e-08	1.71e-06		13	9099977	9136125
2947	ENSGALG00000041791	251.443	0.0925325	0.2072	33.352	5.72e-08	1.73e-06	DPP6	2	7565007	7718788	dipeptidyl peptidase like 6 [Source:NCBI gene;Acc:420440]
751	ENSGALG00000006882	894.548	-0.0395004	0.0921562	33.3471	5.74e-08	1.73e-06	ST8SIA2	10	14943831	14967990	ST8 alpha-N-acetyl-neuraminide alpha-2,8-sialyltransferase 2 [Source:NCBI gene;Acc:414336]
2361	ENSGALG00000032440	1802.52	-0.295849	0.111487	33.3204	5.82e-08	1.75e-06	QPCT	3	33691214	33705352	glutaminyl-peptide cyclotransferase [Source:NCBI gene;Acc:421479]
1837	ENSGALG00000016955	870.232	-0.723054	0.104926	33.2786	5.94e-08	1.78e-06	VWA8	1	167303114	167502950	von Willebrand factor A domain containing 8 [Source:NCBI gene;Acc:428066]
955	ENSGALG00000008494	2632.3	-0.33539	0.0617854	33.2252	6.1e-08	1.83e-06	CREB1	7	12187150	12222849	cAMP responsive element binding protein 1 [Source:NCBI gene;Acc:395099]
344	ENSGALG00000003398	3662.61	-0.359295	0.0541793	33.2058	6.16e-08	1.84e-06	ADAM9	22	2737380	2757692	ADAM metallopeptidase domain 9 [Source:NCBI gene;Acc:426781]
1341	ENSGALG00000011605	1169.57	-0.982235	0.161551	33.1958	6.19e-08	1.85e-06	EPB41L5	7	25427554	25471015	erythrocyte membrane protein band 4.1 like 5 [Source:NCBI gene;Acc:424235]
3291	ENSGALG00000050119	1184.32	0.286073	0.0639792	33.0266	6.74e-08	2.01e-06	LAMTOR1	1	195624139	195629416	late endosomal/lysosomal adaptor, MAPK and MTOR activator 1 [Source:NCBI gene;Acc:100857186]
1603	ENSGALG00000014858	380.616	0.90398	0.221236	33.0183	6.76e-08	2.01e-06	ADCYAP1	2	101835010	101839411	adenylate cyclase activating polypeptide 1 [Source:NCBI gene;Acc:408251]
1102	ENSGALG00000009628	374.231	1.02081	0.153404	32.9902	6.86e-08	2.04e-06		4	11383388	11412143	potassium channel tetramerization domain containing 12 [Source:NCBI gene;Acc:425504]
114	ENSGALG00000001473	1016.82	0.22922	0.135739	32.975	6.91e-08	2.05e-06	MIB2	21	2049102	2082157	mindbomb E3 ubiquitin protein ligase 2 [Source:NCBI gene;Acc:419408]
1028	ENSGALG00000009067	236.189	-1.17473	0.301259	32.9725	6.92e-08	2.05e-06	GPR50	4	17605471	17631574	G protein-coupled receptor 50 [Source:NCBI gene;Acc:396318]
903	ENSGALG00000008081	219.342	-1.10744	0.152646	32.8622	7.31e-08	2.16e-06	PIK3CG	1	14541326	14569607	phosphatidylinositol-4,5-bisphosphate 3-kinase catalytic subunit gamma [Source:NCBI gene;Acc:417706]
3495	ENSGALG00000054047	153.845	1.94972	0.274785	32.842	7.39e-08	2.18e-06		19	4406275	4410443
3312	ENSGALG00000050582	297.954	-0.865095	0.145053	32.8238	7.45e-08	2.19e-06		5	16083381	16087221
1275	ENSGALG00000011101	837.631	-1.12957	0.0950231	32.8034	7.53e-08	2.21e-06	URB2	3	40180105	40214133	URB2 ribosome biogenesis 2 homolog (S. cerevisiae) [Source:NCBI gene;Acc:421539]
3098	ENSGALG00000045163	1064.73	0.175917	0.0837586	32.7995	7.55e-08	2.21e-06	APH1A	25	3744855	3752619	aph-1 homolog A, gamma-secretase subunit [Source:NCBI gene;Acc:431243]
223	ENSGALG00000002437	587.223	-0.288279	0.117329	32.7315	7.81e-08	2.29e-06	DIPK1B	17	8025526	8031500	family with sequence similarity 69 member B [Source:NCBI gene;Acc:417139]
1126	ENSGALG00000009823	96.0749	0.0981616	0.231691	32.6935	7.96e-08	2.32e-06	PTPRE	6	34283421	34314120	protein tyrosine phosphatase, receptor type E [Source:NCBI gene;Acc:423962]
543	ENSGALG00000005248	1088.01	0.513805	0.274622	32.6891	7.97e-08	2.33e-06	CDC14A	8	12174912	12231784	cell division cycle 14A [Source:NCBI gene;Acc:424466]
2941	ENSGALG00000041731	491.147	-1.03103	0.160303	32.6471	8.14e-08	2.37e-06	CAPN7	2	41440864	41464606	calpain 7 [Source:NCBI gene;Acc:420683]
90	ENSGALG00000001169	2499.92	-1.84169	0.166365	32.6467	8.14e-08	2.37e-06	CRB2	17	9279299	9313749	crumbs 2, cell polarity complex component [Source:NCBI gene;Acc:417104]
563	ENSGALG00000005418	716.209	0.563401	0.108406	32.6126	8.28e-08	2.4e-06	FRRS1	8	12509733	12529822	ferric chelate reductase 1 [Source:NCBI gene;Acc:429082]
455	ENSGALG00000004523	1503.29	-0.669037	0.0834804	32.6084	8.3e-08	2.4e-06	MFN2	21	5504961	5517404	mitofusin 2 [Source:NCBI gene;Acc:419484]
2042	ENSGALG00000026853	109.312	0.062706	0.386047	32.5716	8.46e-08	2.44e-06	FGF3	5	17872481	17877619	fibroblast growth factor 3 [Source:NCBI gene;Acc:396267]
670	ENSGALG00000006290	49.3988	1.22509	0.357839	32.5612	8.5e-08	2.45e-06	HS3ST4	14	7497239	7540825	heparan sulfate-glucosamine 3-sulfotransferase 4 [Source:NCBI gene;Acc:427674]
1836	ENSGALG00000016941	436.184	1.31122	0.226097	32.5528	8.54e-08	2.46e-06	PCDH17	1	164781979	164862248	protocadherin 17 [Source:NCBI gene;Acc:418825]
230	ENSGALG00000002504	730.681	-0.644274	0.136725	32.5478	8.56e-08	2.46e-06	RO60	8	3888298	3896277	TROVE domain family member 2 [Source:NCBI gene;Acc:424358]
1904	ENSGALG00000019842	1893.62	2.50751	0.367085	32.5289	8.64e-08	2.48e-06	TFAP2D	3	108267469	108317357	transcription factor AP-2 delta [Source:NCBI gene;Acc:771525]
3216	ENSGALG00000048187	436.729	-0.848227	0.118413	32.5105	8.72e-08	2.5e-06		4	34342156	34345825
2307	ENSGALG00000031542	1621.25	-0.948111	0.1386	32.4868	8.82e-08	2.52e-06	EXT2	5	21966267	22035594	exostosin glycosyltransferase 2 [Source:NCBI gene;Acc:425859]
513	ENSGALG00000004960	11429.8	-1.01598	0.11624	32.4755	8.87e-08	2.53e-06	FBN1	10	10623539	10768837	fibrillin 1 [Source:NCBI gene;Acc:373992]
2694	ENSGALG00000037879	3573.42	0.484225	0.0712672	32.4618	8.93e-08	2.54e-06	PAF1	32	142936	145809	PAF1 homolog, Paf1/RNA polymerase II complex component [Source:NCBI gene;Acc:100858108]
3397	ENSGALG00000052162	232.626	-0.120946	0.153731	32.4493	8.99e-08	2.56e-06	PPM1L	9	22149858	22245685	protein phosphatase, Mg2+/Mn2+ dependent 1L [Source:NCBI gene;Acc:429162]
173	ENSGALG00000001968	211.177	-0.177384	0.295039	32.4446	9.01e-08	2.56e-06	SYT6	26	3808445	3837071	synaptotagmin 6 [Source:NCBI gene;Acc:428270]
1361	ENSGALG00000011831	933.914	-0.526339	0.0937876	32.4265	9.09e-08	2.58e-06	ANKRD50	4	52779411	52910398	ankyrin repeat domain 50 [Source:NCBI gene;Acc:422663]
1254	ENSGALG00000010875	661.474	-0.701524	0.142743	32.4152	9.14e-08	2.59e-06	ITGB8	2	29980460	30030227	integrin subunit beta 8 [Source:NCBI gene;Acc:395470]
3475	ENSGALG00000053670	191.114	-0.0091331	0.156066	32.3457	9.47e-08	2.67e-06	MEGF9	17	4947581	4951990	multiple EGF like domains 9 [Source:HGNC Symbol;Acc:HGNC:3234]
2931	ENSGALG00000041616	3424.73	-0.366959	0.0999377	32.2447	9.96e-08	2.81e-06	IRF2BPL	5	39226156	39228381	interferon regulatory factor 2 binding protein-like [Source:NCBI gene;Acc:429422]
1173	ENSGALG00000010131	1089.84	-0.666288	0.115375	32.172	1.03e-07	2.9e-06	BTBD9	3	29630380	29745172	BTB domain containing 9 [Source:NCBI gene;Acc:421429]
645	ENSGALG00000006001	5741.82	-0.237011	0.0411654	32.1088	1.07e-07	2.98e-06	PRPF6	20	9411755	9435643	pre-mRNA processing factor 6 [Source:NCBI gene;Acc:419254]
289	ENSGALG00000003033	1990.64	-0.368966	0.0615778	32.1126	1.06e-07	2.98e-06	STXBP4	18	5836752	5890639	syntaxin binding protein 4 [Source:NCBI gene;Acc:417393]
700	ENSGALG00000006526	3713.62	-0.457159	0.160751	32.1103	1.06e-07	2.98e-06	PLXNB3	12	11683446	11738536	plexin B3 [Source:NCBI gene;Acc:100859325]
170	ENSGALG00000001939	2096.16	-1.24097	0.154961	32.0659	1.09e-07	3.04e-06	HIPK1	26	3777501	3797196	homeodomain interacting protein kinase 1 [Source:NCBI gene;Acc:419880]
1379	ENSGALG00000012007	9589.41	0.207845	0.130699	31.9979	1.13e-07	3.14e-06	ST13P5	1	49906355	49926196	suppression of tumorigenicity 13 (colon carcinoma) (Hsp70 interacting protein) pseudogene 5 [Source:NCBI gene;Acc:418003]
1654	ENSGALG00000015258	8540.47	-0.752378	0.107691	31.9407	1.16e-07	3.23e-06	DCBLD2	1	85657472	85699919	discoidin, CUB and LCCL domain containing 2 [Source:NCBI gene;Acc:418379]
320	ENSGALG00000003227	1326.96	-1.31363	0.150186	31.9161	1.17e-07	3.26e-06	RAB11FIP4	18	6309446	6396232	RAB11 family interacting protein 4 (class II) [Source:NCBI gene;Acc:427808]
1515	ENSGALG00000013624	332.937	2.07035	0.327989	31.9066	1.18e-07	3.27e-06		2	90145304	90201328	family with sequence similarity 65, member B [Source:NCBI gene;Acc:421003]
2942	ENSGALG00000041736	696.655	1.6973	0.342946	31.8689	1.2e-07	3.33e-06	FSTL5	4	22803369	23067251	follistatin like 5 [Source:NCBI gene;Acc:428726]
1375	ENSGALG00000011970	115.283	-0.137121	0.293862	31.8589	1.21e-07	3.33e-06	CHADL	1	49754389	49758184	chondroadherin-like [Source:NCBI gene;Acc:417998]
3209	ENSGALG00000048104	1011.25	-0.857745	0.209198	31.858	1.21e-07	3.33e-06		7	18822449	18844131
2261	ENSGALG00000031009	1167.63	-0.0836035	0.119987	31.8142	1.23e-07	3.4e-06		1	140644742	140749677	Rho guanine nucleotide exchange factor 7 [Source:NCBI gene;Acc:418761]
1351	ENSGALG00000011662	5859.56	-0.573399	0.0731773	31.7975	1.25e-07	3.42e-06	NUP205	1	47715092	47760419	nucleoporin 205 [Source:NCBI gene;Acc:417935]
871	ENSGALG00000007839	36158.3	0.363574	0.1228	31.7422	1.28e-07	3.51e-06	NCAM1	24	5811385	5892244	neural cell adhesion molecule 1 [Source:NCBI gene;Acc:428253]
2827	ENSGALG00000040006	8502.25	-0.311766	0.0708509	31.7323	1.29e-07	3.52e-06	TBL1X	1	126545073	126745367	transducin beta like 1X-linked [Source:NCBI gene;Acc:426045]
1276	ENSGALG00000011106	1532.65	-0.708674	0.0965579	31.7298	1.29e-07	3.52e-06	GALNT2	3	40287180	40380983	polypeptide N-acetylgalactosaminyltransferase 2 [Source:NCBI gene;Acc:421540]
3038	ENSGALG00000043103	659.286	-0.340233	0.132273	31.6353	1.35e-07	3.69e-06	PKNOX2	24	167963	188765	PBX/knotted 1 homeobox 2 [Source:NCBI gene;Acc:374067]
2018	ENSGALG00000026445	30302.3	-0.49174	0.102087	31.5522	1.41e-07	3.84e-06	CALM1	5	44062715	44073491	calmodulin 1 (phosphorylase kinase, delta) [Source:NCBI gene;Acc:396523]
2163	ENSGALG00000029324	331.089	-1.01228	0.114201	31.5435	1.41e-07	3.85e-06		11	313945	323201
1735	ENSGALG00000015958	717.58	-0.0918334	0.106506	31.5355	1.42e-07	3.86e-06	EIF2AK3	4	86128674	86168138	eukaryotic translation initiation factor 2 alpha kinase 3 [Source:NCBI gene;Acc:422930]
390	ENSGALG00000003802	146.401	-0.443082	0.140322	31.5173	1.43e-07	3.88e-06	OTUD7A	10	5926089	5995672	OTU deubiquitinase 7A [Source:NCBI gene;Acc:415380]
1330	ENSGALG00000011488	268.494	-0.779293	0.170331	31.4885	1.45e-07	3.93e-06	CMTM7	2	40345059	40372785	CKLF like MARVEL transmembrane domain containing 7 [Source:NCBI gene;Acc:420666]
482	ENSGALG00000004657	297.188	1.3711	0.12268	31.4597	1.47e-07	3.98e-06	FBXO2	21	5668759	5672508	F-box protein 2 [Source:NCBI gene;Acc:419495]
1170	ENSGALG00000010117	100.17	-1.01441	0.193415	31.4628	1.47e-07	3.98e-06	SLC25A21	5	36951399	37178495	solute carrier family 25 member 21 [Source:NCBI gene;Acc:423330]
3476	ENSGALG00000053700	127.122	2.38432	0.306069	31.4339	1.49e-07	4.02e-06		2	35988322	36199426
2676	ENSGALG00000037576	3952.4	1.26384	0.324425	31.4016	1.52e-07	4.08e-06	VSX1	3	16155290	16157946	visual system homeobox 1 [Source:NCBI gene;Acc:395537]
711	ENSGALG00000006623	3498.05	-1.33409	0.177141	31.366	1.55e-07	4.15e-06	ATP11C	4	5080054	5129056	ATPase phospholipid transporting 11C [Source:NCBI gene;Acc:422254]
3359	ENSGALG00000051397	1864.69	0.180101	0.0947116	31.2991	1.6e-07	4.28e-06		7	2708760	2714305	ribulose-5-phosphate-3-epimerase like 1 [Source:NCBI gene;Acc:770045]
1493	ENSGALG00000013177	576.105	-0.933312	0.190001	31.2601	1.63e-07	4.36e-06	BCAT1	1	65359495	65418925	branched chain amino acid transaminase 1 [Source:NCBI gene;Acc:418193]
3421	ENSGALG00000052579	171.701	-0.478375	0.41562	31.2538	1.63e-07	4.36e-06		Z	24759240	24760422
756	ENSGALG00000006925	938.688	-0.155095	0.0931815	31.2153	1.67e-07	4.44e-06	CCP110	14	8932617	8947472	centriolar coiled-coil protein 110 [Source:NCBI gene;Acc:416613]
2980	ENSGALG00000042259	2657.23	-1.2937	0.154147	31.1728	1.7e-07	4.53e-06	DOCK1	6	33870466	34118007	dedicator of cytokinesis 1 [Source:NCBI gene;Acc:423960]
3415	ENSGALG00000052453	71.1536	-0.713698	0.228112	31.163	1.71e-07	4.54e-06		24	1267867	1287357
1633	ENSGALG00000015141	17.3393	-1.0261	0.56524	31.147	1.72e-07	4.57e-06	GDA	Z	35688721	35713819	guanine deaminase [Source:NCBI gene;Acc:427253]
2503	ENSGALG00000034516	49.307	1.01838	0.301935	31.1421	1.73e-07	4.58e-06	SHISA6	18	1261759	1271456	shisa family member 6 [Source:HGNC Symbol;Acc:HGNC:34491]
2527	ENSGALG00000035013	1549.17	-0.565146	0.081921	31.1277	1.74e-07	4.59e-06	WDR11	6	31607830	31641276	WD repeat domain 11 [Source:NCBI gene;Acc:423935]
2583	ENSGALG00000036028	814.453	-0.838192	0.102655	31.1292	1.74e-07	4.59e-06	GNA13	18	7752309	7776703	G protein subunit alpha 13 [Source:NCBI gene;Acc:417434]
3464	ENSGALG00000053436	51.8977	-1.25274	0.377511	31.1041	1.76e-07	4.64e-06		3	4837604	4857548
469	ENSGALG00000004581	1551.58	-0.414784	0.091017	31.0857	1.78e-07	4.67e-06	NDST1	13	13819393	13828228	N-deacetylase and N-sulfotransferase 1 [Source:NCBI gene;Acc:416274]
1800	ENSGALG00000016630	2402.73	-0.607174	0.131493	31.0704	1.79e-07	4.7e-06	EXTL3	3	105945167	106022732	exostosin like glycosyltransferase 3 [Source:NCBI gene;Acc:422022]
1060	ENSGALG00000009320	859.495	-0.54152	0.0953038	31.0542	1.81e-07	4.73e-06	PSEN1	5	26593233	26614911	presenilin 1 [Source:NCBI gene;Acc:373977]
3206	ENSGALG00000048017	481.155	-0.127704	0.229379	31.0384	1.82e-07	4.76e-06		4	12289242	12292023
2621	ENSGALG00000036785	1885.2	1.08059	0.140332	30.9757	1.88e-07	4.91e-06	TRIM8	6	24231051	24250341	tripartite motif containing 8 [Source:NCBI gene;Acc:423864]
3131	ENSGALG00000046425	415.769	1.03468	0.230804	30.9023	1.95e-07	5.08e-06		20	9903947	9904942
3497	ENSGALG00000054081	203.808	-1.15461	0.170387	30.8981	1.95e-07	5.08e-06		4	82046469	82061471
897	ENSGALG00000008058	1461.79	0.04264	0.136586	30.8582	1.99e-07	5.18e-06	PAK3	4	13392419	13452859	p21 (RAC1) activated kinase 3 [Source:NCBI gene;Acc:422342]
3122	ENSGALG00000046023	1329.57	0.555532	0.0860578	30.776	2.08e-07	5.38e-06	NAXE	25	1520004	1522946	apolipoprotein A-I binding protein [Source:NCBI gene;Acc:426569]
245	ENSGALG00000002655	2578.15	-0.771373	0.122883	30.7783	2.07e-07	5.38e-06	ITGAV	7	1348987	1399109	integrin subunit alpha V [Source:NCBI gene;Acc:396420]
1337	ENSGALG00000011555	1958.02	-1.12895	0.106936	30.7144	2.14e-07	5.54e-06	QKI	3	44210556	44347552	QKI, KH domain containing RNA binding [Source:NCBI gene;Acc:374204]
2217	ENSGALG00000030245	403.146	0.858447	0.128354	30.6786	2.18e-07	5.63e-06		5	54739247	54749789
1617	ENSGALG00000014943	327.382	-0.0875454	0.141031	30.649	2.21e-07	5.7e-06	FAM169A	Z	24164781	24196348	family with sequence similarity 169 member A [Source:NCBI gene;Acc:431595]
3522	ENSGALG00000054449	2074.91	0.0665349	0.056534	30.6031	2.26e-07	5.82e-06	SDHC	25	3904896	3911799	succinate dehydrogenase complex subunit C [Source:NCBI gene;Acc:100859641]
3175	ENSGALG00000047565	872.284	-0.995212	0.1696	30.6015	2.26e-07	5.82e-06		33	6197194	6222933
3230	ENSGALG00000048565	1688.91	0.126804	0.060892	30.5721	2.3e-07	5.9e-06	PRKCSH	KZ626839.1	2009579	2022346	uncharacterized LOC107050604 [Source:NCBI gene;Acc:107050604]
978	ENSGALG00000008663	853.492	0.860759	0.13648	30.4617	2.43e-07	6.22e-06	DDAH1	8	16625897	16672394	dimethylarginine dimethylaminohydrolase 1 [Source:NCBI gene;Acc:378898]
523	ENSGALG00000005095	1655.35	1.14201	0.129124	30.4209	2.48e-07	6.32e-06	SLC25A25	17	5166891	5181671	solute carrier family 25 member 25 [Source:NCBI gene;Acc:417230]
544	ENSGALG00000005249	4302.61	-0.449925	0.0747732	30.4223	2.48e-07	6.32e-06	BICD2	12	7222115	7298893	BICD cargo adaptor 2 [Source:NCBI gene;Acc:415990]
2523	ENSGALG00000034971	192.796	-0.649285	0.151357	30.4193	2.48e-07	6.32e-06	SLC45A4	2	146035610	146065241	solute carrier family 45 member 4 [Source:NCBI gene;Acc:420308]
2884	ENSGALG00000040938	430.522	-1.12566	0.223152	30.3659	2.55e-07	6.48e-06	NLGN1	9	18880997	19157283	neuroligin 1 [Source:NCBI gene;Acc:424980]
2138	ENSGALG00000028960	686.835	0.926572	0.116093	30.3118	2.62e-07	6.65e-06	NEU3	1	196009412	196013046	neuraminidase 3 [Source:NCBI gene;Acc:430542]
2926	ENSGALG00000041563	483.415	1.19443	0.2464	30.2835	2.65e-07	6.73e-06	UNC80	7	2587734	2706504	unc-80 homolog, NALCN activator [Source:NCBI gene;Acc:424003]
3079	ENSGALG00000044141	1298.98	0.662307	0.0842698	30.2749	2.67e-07	6.75e-06	THAP9	4	46320491	46324671	THAP domain containing 6 [Source:NCBI gene;Acc:422596]
418	ENSGALG00000004082	2639.78	-0.512637	0.1116	30.2491	2.7e-07	6.83e-06	TAOK1	19	6146978	6202471	TAO kinase 1 [Source:NCBI gene;Acc:417583]
521	ENSGALG00000005061	538.211	0.364955	0.109637	30.148	2.84e-07	7.17e-06	PPM1E	19	7304190	7308630	protein phosphatase, Mg2+/Mn2+ dependent 1E [Source:NCBI gene;Acc:417627]
641	ENSGALG00000005979	1385.53	-0.691124	0.103764	30.1058	2.9e-07	7.31e-06	OXSR1	2	4915988	5006109	oxidative stress responsive 1 [Source:NCBI gene;Acc:420421]
3011	ENSGALG00000042741	1516.96	0.566282	0.0764549	30.0828	2.93e-07	7.37e-06	GRK2	5	161370	167878	G protein-coupled receptor kinase 2 [Source:NCBI gene;Acc:426000]
3093	ENSGALG00000044805	1259.34	-0.351848	0.11939	30.0841	2.93e-07	7.37e-06	RNF26	24	4233080	4234489	ring finger protein 26 [Source:NCBI gene;Acc:769803]
2029	ENSGALG00000026600	1484.08	-0.410774	0.143838	30.0724	2.95e-07	7.4e-06	C1orf198	3	40608347	40628562	chromosome 3 open reading frame, human C1orf198 [Source:NCBI gene;Acc:768787]
2059	ENSGALG00000027355	462.288	-1.05395	0.208835	30.0607	2.97e-07	7.43e-06	TPBG	3	78230328	78231573	trophoblast glycoprotein [Source:HGNC Symbol;Acc:HGNC:12004]
3157	ENSGALG00000047166	444.851	0.666268	0.102648	30.0417	3e-07	7.49e-06		1	930902	935155
425	ENSGALG00000004168	1823.25	-0.488851	0.0932968	30.0178	3.03e-07	7.57e-06	FEM1A	28	4970129	4972661	fem-1 homolog A [Source:NCBI gene;Acc:420157]
2967	ENSGALG00000042079	6721.03	-1.41936	0.257116	29.9998	3.06e-07	7.63e-06	NID1	3	37941890	37973181	nidogen 1 [Source:NCBI gene;Acc:395531]
3519	ENSGALG00000054364	410.553	-0.972988	0.174945	29.9654	3.11e-07	7.75e-06		27	6759499	6761649	SKI/DACH domain-containing protein 1-like [Source:NCBI gene;Acc:107055293]
3298	ENSGALG00000050216	118.703	-1.55447	0.219138	29.9224	3.18e-07	7.9e-06		19	3318358	3322627
1993	ENSGALG00000025851	396.015	-0.782113	0.180163	29.8597	3.28e-07	8.14e-06	GPRIN3	4	35245520	35247760	GPRIN family member 3 [Source:NCBI gene;Acc:428740]
2725	ENSGALG00000038338	2997.09	-0.472452	0.0680675	29.8216	3.34e-07	8.28e-06	GLYR1	14	14737250	14761104	glyoxylate reductase 1 homolog [Source:NCBI gene;Acc:426988]
796	ENSGALG00000007211	47.3861	-0.277214	0.316039	29.8031	3.38e-07	8.35e-06	CDH22	20	10649497	10684260	cadherin 22 [Source:NCBI gene;Acc:419305]
3032	ENSGALG00000043036	2416.32	-0.657657	0.119179	29.7522	3.46e-07	8.55e-06	VASH1	5	39074525	39084657	vasohibin 1 [Source:NCBI gene;Acc:423369]
232	ENSGALG00000002527	1205.67	-0.610809	0.113976	29.7248	3.51e-07	8.65e-06		21	3422392	3475582	transmembrane protein 201 [Source:NCBI gene;Acc:419443]
2922	ENSGALG00000041505	6416.56	-0.712124	0.131427	29.7152	3.53e-07	8.68e-06		17	6484730	6515927	proline rich coiled-coil 2B [Source:NCBI gene;Acc:417177]
658	ENSGALG00000006147	5458.26	-0.61881	0.0794059	29.7113	3.53e-07	8.69e-06	NUCB2	5	12022253	12051047	nucleobindin 2 [Source:NCBI gene;Acc:423071]
646	ENSGALG00000006008	205.044	-0.190203	0.167689	29.696	3.56e-07	8.74e-06	HOMER2	10	11559419	11588865	homer scaffolding protein 2 [Source:NCBI gene;Acc:415458]
1625	ENSGALG00000015014	2238.81	-0.712862	0.100822	29.6819	3.59e-07	8.79e-06	TNPO1	Z	25036411	25112335	transportin 1 [Source:NCBI gene;Acc:427218]
2320	ENSGALG00000031726	1577.55	0.755606	0.102813	29.6412	3.66e-07	8.95e-06	MAPRE3	3	104543182	104547654	microtubule associated protein RP/EB family member 3 [Source:NCBI gene;Acc:100857732]
2227	ENSGALG00000030436	13560.3	0.439814	0.0822931	29.6353	3.67e-07	8.97e-06	ND3	MT	10776	11126	NADH dehydrogenase subunit 3 [Source:NCBI gene;Acc:39116938]
2906	ENSGALG00000041253	1251.83	-2.60308	0.283541	29.6191	3.7e-07	9.03e-06	MYRF	5	446077	478889	chromosome 5 open reading frame, human C11orf9 [Source:NCBI gene;Acc:422966]
2359	ENSGALG00000032417	455.992	-0.722051	0.136227	29.5862	3.76e-07	9.16e-06		20	698847	715964
268	ENSGALG00000002840	347.769	-0.231462	0.246937	29.5622	3.81e-07	9.26e-06	GRM4	26	4440323	4474302	glutamate receptor, metabotropic 4 [Source:NCBI gene;Acc:419906]
2140	ENSGALG00000028975	196.834	0.839122	0.210989	29.5303	3.87e-07	9.39e-06		4	1944957	1966034	FERM and PDZ domain containing 3 [Source:NCBI gene;Acc:428699]
2513	ENSGALG00000034803	799.411	-0.39134	0.0966257	29.5036	3.92e-07	9.5e-06		2	126031779	126041077	ring finger protein 151 [Source:NCBI gene;Acc:420226]
3000	ENSGALG00000042552	4118.27	-0.751731	0.118985	29.4693	3.99e-07	9.65e-06	TJP1	10	6475758	6544834	tight junction protein 1 [Source:NCBI gene;Acc:415388]
3198	ENSGALG00000047835	287.646	0.027003	0.21278	29.4486	4.03e-07	9.74e-06		8	2928878	2940214
1552	ENSGALG00000014192	415.877	-1.2161	0.117155	29.4452	4.04e-07	9.74e-06	ATP10D	4	66765329	66794720	ATPase phospholipid transporting 10D (putative) [Source:NCBI gene;Acc:422768]
2590	ENSGALG00000036101	4193.06	-0.716284	0.109676	29.4347	4.06e-07	9.78e-06	ARHGAP35	32	653072	661537	Rho GTPase activating protein 35 [Source:NCBI gene;Acc:425730]
775	ENSGALG00000007075	2874.18	-0.457913	0.10522	29.3847	4.16e-07	1e-05	ATP13A3	9	13001669	13050849	ATPase 13A3 [Source:NCBI gene;Acc:424898]
502	ENSGALG00000004889	41118.8	0.0300659	0.0940855	29.3681	4.2e-07	1.01e-05	SLC2A1	21	6460791	6475374	solute carrier family 2 member 1 [Source:NCBI gene;Acc:396130]
3065	ENSGALG00000043681	623.553	0.0628537	0.139483	29.3552	4.22e-07	1.01e-05	DAPP1	4	60099126	60121038	dual adaptor of phosphotyrosine and 3-phosphoinositides [Source:NCBI gene;Acc:425211]
2269	ENSGALG00000031131	1987	-0.477939	0.0883658	29.3563	4.22e-07	1.01e-05	VIRMA	2	126048980	126075321	KIAA1429 [Source:NCBI gene;Acc:420227]
1727	ENSGALG00000015842	1281.4	-0.560093	0.121028	29.3484	4.24e-07	1.01e-05	TIAM1	1	105805720	105885857	T-cell lymphoma invasion and metastasis 1 [Source:NCBI gene;Acc:418491]
717	ENSGALG00000006672	772.93	-0.677473	0.120349	29.3031	4.33e-07	1.03e-05	LARP4B	2	10335050	10367215	La ribonucleoprotein domain family member 4B [Source:NCBI gene;Acc:420457]
1848	ENSGALG00000017052	57.3706	0.162834	0.401951	29.295	4.35e-07	1.04e-05	CCNA1	1	173950858	173956539	cyclin A1 [Source:NCBI gene;Acc:418901]
45	ENSGALG00000000669	982.363	-0.525228	0.0650049	29.2965	4.35e-07	1.04e-05	ETV3	25	2520992	2528858	ETS variant 3 [Source:NCBI gene;Acc:426718]
1819	ENSGALG00000016820	365.341	1.41315	0.245465	29.2385	4.48e-07	1.06e-05	GAS6	1	138512589	138549860	growth arrest specific 6 [Source:NCBI gene;Acc:418737]
1862	ENSGALG00000017155	59.7473	-1.11722	0.305144	29.2026	4.56e-07	1.08e-05	C11orf87	1	181226287	181226754	chromosome 1 open reading frame, human C11orf87 [Source:NCBI gene;Acc:418964]
1024	ENSGALG00000009056	3044.98	-0.361351	0.06974	29.1883	4.59e-07	1.09e-05	LCLAT1	3	8530368	8636888	lysocardiolipin acyltransferase 1 [Source:NCBI gene;Acc:421303]
2472	ENSGALG00000034134	762.693	0.422985	0.0875072	29.1635	4.65e-07	1.1e-05	ZNF302	18	55594	58969	zinc finger protein 302 [Source:NCBI gene;Acc:417303]
256	ENSGALG00000002726	3281.34	-0.531494	0.0972218	29.1547	4.67e-07	1.1e-05	KIF1B	21	3645371	3721077	kinesin family member 1B [Source:NCBI gene;Acc:419449]
2411	ENSGALG00000033304	2385.41	0.645261	0.228066	29.1053	4.78e-07	1.13e-05	MYBL1	2	115139370	115162145	MYB proto-oncogene like 1 [Source:NCBI gene;Acc:396158]
1043	ENSGALG00000009192	1021.98	0.308329	0.110284	29.0989	4.8e-07	1.13e-05	SLITRK2	4	19319215	19321788	SLIT and NTRK like family member 2 [Source:NCBI gene;Acc:100857927]
3184	ENSGALG00000047621	283.855	-1.22396	0.128986	29.0895	4.82e-07	1.13e-05	YBEY	7	6880818	6897552	ybeY metallopeptidase (putative) [Source:NCBI gene;Acc:107053767]
260	ENSGALG00000002744	93.6597	-0.0172199	0.204797	29.0122	5.01e-07	1.18e-05	PCDH15	6	7005075	7303413	protocadherin related 15 [Source:NCBI gene;Acc:423644]
1754	ENSGALG00000016236	6104.83	-0.417788	0.0976539	28.9977	5.05e-07	1.18e-05		1	113385291	113456709	ubiquitin specific peptidase 9, Y-linked [Source:NCBI gene;Acc:418569]
2180	ENSGALG00000029635	463.792	0.999689	0.134593	28.9658	5.13e-07	1.2e-05		19	4217506	4232562
2015	ENSGALG00000026328	1136.44	0.523004	0.0749312	28.9491	5.17e-07	1.21e-05	MIEN1	27	7055145	7056891	migration and invasion enhancer 1 [Source:NCBI gene;Acc:100858225]
370	ENSGALG00000003601	4060.45	-0.0270907	0.0870807	28.9307	5.22e-07	1.22e-05	ATP2B4	26	5221530	5245884	ATPase plasma membrane Ca2+ transporting 4 [Source:NCBI gene;Acc:419934]
201	ENSGALG00000002172	2657.98	-0.361451	0.0798792	28.9299	5.22e-07	1.22e-05	FAM168B	9	2430180	2448079	family with sequence similarity 168 member B [Source:NCBI gene;Acc:424759]
69	ENSGALG00000000990	21040.8	0.323766	0.0644987	28.9252	5.24e-07	1.22e-05	SRSF6	20	97923	123852	serine and arginine rich splicing factor 6 [Source:NCBI gene;Acc:419116]
1368	ENSGALG00000011913	1286.63	1.79743	0.323688	28.9023	5.3e-07	1.23e-05	SEPTIN3	1	49443024	49454058	septin 3 [Source:NCBI gene;Acc:427899]
328	ENSGALG00000003299	2649.44	-0.350697	0.0830969	28.8863	5.34e-07	1.24e-05	NSD3	22	2604802	2634066	Wolf-Hirschhorn syndrome candidate 1-like 1 [Source:NCBI gene;Acc:426778]
166	ENSGALG00000001892	211.816	-0.427071	0.176727	28.8781	5.36e-07	1.24e-05	CYGB	18	4342538	4349605	cytoglobin [Source:NCBI gene;Acc:427802]
3418	ENSGALG00000052519	1213.92	0.1054	0.0722619	28.8633	5.4e-07	1.25e-05		22	5285695	5287614
753	ENSGALG00000006887	225.705	-0.716074	0.130667	28.8258	5.5e-07	1.27e-05	FAM174B	10	14995725	15004493	family with sequence similarity 174 member B [Source:HGNC Symbol;Acc:HGNC:34339]
1373	ENSGALG00000011958	593.418	-0.494347	0.102342	28.8139	5.54e-07	1.28e-05	TEF	1	49664266	49678899	TEF, PAR bZIP transcription factor [Source:NCBI gene;Acc:396342]
68	ENSGALG00000000972	2162.67	-0.322192	0.0780224	28.799	5.58e-07	1.28e-05	PBX3	17	10026746	10123535	PBX homeobox 3 [Source:NCBI gene;Acc:417093]
845	ENSGALG00000007646	1065.04	-3.54894	0.340811	28.7584	5.69e-07	1.31e-05		4	11924118	12042777	vascular endothelial growth factor receptor kdr-like [Source:NCBI gene;Acc:422316]
2450	ENSGALG00000033908	218.467	-1.05067	0.250918	28.7389	5.75e-07	1.32e-05	SLC10A4	4	66445833	66452314	solute carrier family 10 member 4 [Source:NCBI gene;Acc:770263]
1927	ENSGALG00000021126	38.79	-1.87587	0.420295	28.6892	5.89e-07	1.35e-05	SLC2A11L1	15	8319427	8327320	solute carrier family 2 member 11-like 1 [Source:NCBI gene;Acc:416935]
2655	ENSGALG00000037375	1815.22	-0.224462	0.0830276	28.6542	6e-07	1.37e-05	MAN1B1	17	695350	714591	mannosidase alpha class 1B member 1 [Source:NCBI gene;Acc:417296]
586	ENSGALG00000005587	70310.5	-0.262416	0.0427089	28.6458	6.02e-07	1.38e-05	EIF4G2	5	9011427	9022665	eukaryotic translation initiation factor 4 gamma 2 [Source:NCBI gene;Acc:395905]
2847	ENSGALG00000040266	500.962	-1.41981	0.177026	28.6105	6.13e-07	1.4e-05	GLI3	2	50700827	50894639	GLI family zinc finger 3 [Source:NCBI gene;Acc:420769]
3533	ENSGALG00000054600	1488.44	0.358309	0.0852174	28.5566	6.3e-07	1.44e-05		KZ626839.1	8109	24124
2033	ENSGALG00000026677	446.634	-0.786261	0.348625	28.5266	6.39e-07	1.46e-05	F10	1	138924431	138937050	coagulation factor X [Source:NCBI gene;Acc:395876]
793	ENSGALG00000007167	365.221	-0.60917	0.125613	28.5054	6.46e-07	1.47e-05	CLEC16A	14	9399868	9453186	C-type lectin domain family 16 member A [Source:NCBI gene;Acc:416632]
2631	ENSGALG00000036938	96.5081	-0.0027946	0.214745	28.5002	6.48e-07	1.47e-05	RALYL	2	122124955	122502774	RALY RNA binding protein-like [Source:NCBI gene;Acc:420203]
2596	ENSGALG00000036283	3713.85	0.209247	0.081256	28.4424	6.67e-07	1.51e-05	RBM8A	25	1987363	1989827	RNA binding motif protein 8A [Source:NCBI gene;Acc:107050968]
1683	ENSGALG00000015409	4876.2	-1.64047	0.248065	28.4271	6.72e-07	1.52e-05	PROS1	1	91099246	91130574	protein S (alpha) [Source:NCBI gene;Acc:418430]
760	ENSGALG00000006944	170.223	2.13793	0.278066	28.4196	6.74e-07	1.52e-05		12	12063727	12067083	crescent [Source:NCBI gene;Acc:395991]
3405	ENSGALG00000052251	443.521	0.785115	0.10319	28.4195	6.74e-07	1.52e-05		33	3343808	3345949
198	ENSGALG00000002143	1599.88	-0.569809	0.075443	28.4116	6.77e-07	1.53e-05	ANKLE2	15	1720652	1738292	ankyrin repeat and LEM domain containing 2 [Source:NCBI gene;Acc:416790]
2178	ENSGALG00000029585	908.108	-0.710002	0.0886244	28.405	6.79e-07	1.53e-05	FUNDC2	4	2168523	2173452	FUN14 domain containing 2 [Source:NCBI gene;Acc:422200]
1908	ENSGALG00000020249	3290.33	0.196218	0.141054	28.2771	7.24e-07	1.63e-05	RAPGEF2	4	22059886	22232141	Rap guanine nucleotide exchange factor 2 [Source:NCBI gene;Acc:422418]
496	ENSGALG00000004821	1588.62	-0.652404	0.0902951	28.2619	7.29e-07	1.64e-05	PTPN11	15	6682823	6704251	protein tyrosine phosphatase, non-receptor type 11 [Source:NCBI gene;Acc:395815]
2331	ENSGALG00000031973	802.527	-1.22191	0.15714	28.249	7.34e-07	1.65e-05	ANKRD52	33	6965630	6981019	ankyrin repeat domain 52 [Source:NCBI gene;Acc:426469]
1594	ENSGALG00000014758	701.937	-1.35906	0.214173	28.2058	7.5e-07	1.68e-05	ARHGAP28	2	99623422	99648395	Rho GTPase activating protein 28 [Source:NCBI gene;Acc:421053]
3311	ENSGALG00000050577	763.71	-0.536216	0.0966573	28.2026	7.51e-07	1.68e-05	GRPEL2	13	9235688	9243003	GrpE like 2, mitochondrial [Source:NCBI gene;Acc:768554]
624	ENSGALG00000005845	5133.23	-0.735378	0.204777	28.1973	7.53e-07	1.68e-05	SLC7A5	11	17954812	17987235	solute carrier family 7 member 5 [Source:NCBI gene;Acc:415832]
799	ENSGALG00000007227	12220.8	-0.299761	0.0944843	28.1274	7.8e-07	1.74e-05	MSI1	15	9624166	9651621	musashi RNA binding protein 1 [Source:NCBI gene;Acc:416979]
2632	ENSGALG00000036942	173.032	-0.444858	0.183595	28.1274	7.8e-07	1.74e-05	KCNA3	26	1492029	1493771	potassium voltage-gated channel subfamily A member 3 [Source:NCBI gene;Acc:404303]
2788	ENSGALG00000039349	309.496	-1.63434	0.29155	28.1199	7.83e-07	1.74e-05	DISC1	3	39543722	39731527	disrupted in schizophrenia 1 [Source:NCBI gene;Acc:100859633]
729	ENSGALG00000006750	680.916	-0.770771	0.099015	28.0703	8.03e-07	1.78e-05		10	13591422	13601475	de-etiolated homolog 1 (Arabidopsis) [Source:NCBI gene;Acc:415497]
2083	ENSGALG00000027788	4584.15	0.846497	0.101156	28.0466	8.12e-07	1.8e-05	CPE	4	23889262	23935926	carboxypeptidase E [Source:NCBI gene;Acc:422424]
2753	ENSGALG00000038913	527.384	-0.624035	0.138561	27.996	8.33e-07	1.84e-05	LDLRAD3	5	19507937	19608245	low density lipoprotein receptor class A domain containing 3 [Source:NCBI gene;Acc:423160]
1513	ENSGALG00000013565	9242.76	-0.559961	0.09675	27.9586	8.49e-07	1.88e-05		1	77661403	77673356
1197	ENSGALG00000010335	1165.82	-0.190479	0.0645803	27.9256	8.63e-07	1.9e-05		8	21786013	21811771	phosphoinositide-3-kinase regulatory subunit 3 [Source:NCBI gene;Acc:429096]
2849	ENSGALG00000040351	150.882	-0.784229	0.234663	27.8928	8.77e-07	1.93e-05	ACAP1	KZ626839.1	660043	672952	arf-GAP with coiled-coil, ANK repeat and PH domain-containing protein 1-like [Source:NCBI gene;Acc:776173]
2649	ENSGALG00000037286	90.8996	0.958705	0.385489	27.8463	8.98e-07	1.97e-05	VIL1	7	22534108	22539376	villin 1 [Source:NCBI gene;Acc:396423]
1565	ENSGALG00000014346	663.36	-1.17048	0.150489	27.8447	8.99e-07	1.97e-05	TSPAN9	1	75057946	75199031	tetraspanin 9 [Source:NCBI gene;Acc:418263]
2572	ENSGALG00000035769	1319.08	-0.110649	0.112498	27.8243	9.08e-07	1.99e-05		3	57621418	57662363
1583	ENSGALG00000014670	1425.61	-0.978308	0.137214	27.8134	9.13e-07	2e-05	TTC37	Z	57629183	57671044	tetratricopeptide repeat domain 37 [Source:NCBI gene;Acc:427114]
1905	ENSGALG00000019987	2349.07	1.46385	0.215121	27.7692	9.33e-07	2.04e-05	LRP11	3	48355508	48368306	LDL receptor related protein 11 [Source:NCBI gene;Acc:421629]
1454	ENSGALG00000012775	641.521	2.36055	0.23103	27.7452	9.45e-07	2.06e-05	TFAP2A	2	63286294	63299774	transcription factor AP-2 alpha [Source:NCBI gene;Acc:395982]
2128	ENSGALG00000028709	198.574	0.156692	0.206349	27.7298	9.52e-07	2.08e-05	RNF144A	3	95000776	95059703	ring finger protein 144A [Source:NCBI gene;Acc:421922]
2357	ENSGALG00000032402	239.713	0.745793	0.197315	27.692	9.7e-07	2.11e-05	VSTM2B	11	8324532	8326905	V-set and transmembrane domain containing 2B [Source:NCBI gene;Acc:101751621]
791	ENSGALG00000007157	128.915	-0.714124	0.272665	27.667	9.82e-07	2.14e-05	TENT5D	4	9484216	9496535	family with sequence similarity 46 member D [Source:NCBI gene;Acc:422282]
2548	ENSGALG00000035334	172565	0.472141	0.0869969	27.6489	9.91e-07	2.15e-05	COX3	MT	9923	10706	cytochrome c oxidase subunit III [Source:NCBI gene;Acc:39116913]
2175	ENSGALG00000029521	25.0314	0.367152	0.490887	27.6251	1e-06	2.18e-05		10	19503832	19506829	SKI family transcriptional corepressor 1 [Source:NCBI gene;Acc:107054237]
2084	ENSGALG00000027835	728.164	-0.86081	0.226713	27.6213	1e-06	2.18e-05	PCBD1	6	12328156	12329964	pterin-4 alpha-carbinolamine dehydratase 1 [Source:NCBI gene;Acc:395729]
1914	ENSGALG00000020561	503.79	-1.91677	0.198396	27.6105	1.01e-06	2.19e-05		Z	16555542	16594029	FRAS1 related extracellular matrix 3 [Source:NCBI gene;Acc:425372]
2997	ENSGALG00000042505	586.78	0.128567	0.135921	27.5846	1.02e-06	2.21e-05	DSEL	2	94652557	94656207	dermatan sulfate epimerase like [Source:NCBI gene;Acc:421028]
1504	ENSGALG00000013369	2234.47	-0.475316	0.0530525	27.5752	1.03e-06	2.22e-05	NCLN	28	1383268	1393884	nicalin [Source:NCBI gene;Acc:426048]
1001	ENSGALG00000008908	3272.09	1.44534	0.33446	27.5516	1.04e-06	2.24e-05	NEUROD1	7	14257747	14259601	neuronal differentiation 1 [Source:NCBI gene;Acc:395754]
1705	ENSGALG00000015615	33.0969	-1.53907	0.382938	27.5367	1.05e-06	2.26e-05	DOK7	4	81911075	81926188	docking protein 7 [Source:HGNC Symbol;Acc:HGNC:26594]
2430	ENSGALG00000033566	7.70095	-4.02773	1.1074	27.5115	1.06e-06	2.28e-05		10	16352045	16377454
1478	ENSGALG00000012994	476.368	-0.689499	0.175183	27.5079	1.06e-06	2.28e-05	ERC1	1	60556357	60832599	ELKS/RAB6-interacting/CAST family member 1 [Source:NCBI gene;Acc:418153]
2395	ENSGALG00000033064	3097.76	-0.725095	0.105233	27.5007	1.07e-06	2.29e-05	DDX6	24	5580358	5594291	DEAD-box helicase 6 [Source:NCBI gene;Acc:419783]
2181	ENSGALG00000029679	1316.38	-0.872382	0.15909	27.4326	1.1e-06	2.36e-05	PLEKHA7	5	11778632	11840720	pleckstrin homology domain containing A7 [Source:NCBI gene;Acc:423069]
3043	ENSGALG00000043164	2290.99	-0.480714	0.115812	27.3787	1.13e-06	2.43e-05	TNKS	4	49377706	49484024	tankyrase [Source:NCBI gene;Acc:374252]
2373	ENSGALG00000032644	2161.72	0.730403	0.103966	27.3553	1.15e-06	2.45e-05		KZ626836.1	235536	250933
1853	ENSGALG00000017085	514.702	-0.993735	0.151634	27.3506	1.15e-06	2.45e-05	SLC7A1	1	176789375	176807957	solute carrier family 7 member 1 [Source:NCBI gene;Acc:418922]
1496	ENSGALG00000013209	1092.76	-0.804343	0.167581	27.3301	1.16e-06	2.48e-05	SLC39A6	2	88557203	88570501	solute carrier family 39 member 6 [Source:NCBI gene;Acc:420984]
637	ENSGALG00000005929	650.37	-0.387414	0.106837	27.3102	1.17e-06	2.5e-05		13	14222792	14240938	mastermind like transcriptional coactivator 1 [Source:NCBI gene;Acc:416286]
1648	ENSGALG00000015211	1093.24	-0.360028	0.0955662	27.2894	1.19e-06	2.52e-05	DTNA	2	107360212	107534708	dystrobrevin alpha [Source:NCBI gene;Acc:421104]
388	ENSGALG00000003774	2386.9	0.808787	0.0963123	27.2515	1.21e-06	2.56e-05	ATP13A2	21	4421128	4431113	ATPase 13A2 [Source:NCBI gene;Acc:419466]
741	ENSGALG00000006836	599.46	0.800613	0.100203	27.243	1.21e-06	2.57e-05	SNX21	20	10514689	10516148	sorting nexin family member 21 [Source:NCBI gene;Acc:419302]
3545	ENSGALG00000054831	757.221	-0.455982	0.138879	27.2377	1.22e-06	2.57e-05	TMEM121	8	4267898	4268836	transmembrane protein 121 [Source:NCBI gene;Acc:395216]
59	ENSGALG00000000817	2519.12	0.767355	0.0957074	27.1985	1.24e-06	2.62e-05	ZNF821	11	19730464	19742076	zinc finger protein 821 [Source:NCBI gene;Acc:415878]
2924	ENSGALG00000041547	345.636	-0.512733	0.10841	27.1888	1.25e-06	2.63e-05	DCP1A	12	7384085	7412900	decapping mRNA 1A [Source:NCBI gene;Acc:415992]
2895	ENSGALG00000041083	3482.63	0.544547	0.219194	27.1792	1.25e-06	2.64e-05	ZIC2	1	145718083	145721881	Zic family member 2 [Source:NCBI gene;Acc:428021]
1281	ENSGALG00000011170	71.4915	-0.364357	0.262788	27.1566	1.27e-06	2.67e-05	WIPF3	2	33838517	33863336	WAS/WASL interacting protein family member 3 [Source:NCBI gene;Acc:420634]
56	ENSGALG00000000755	551.941	-0.971067	0.139233	27.1019	1.3e-06	2.74e-05	ACER3	1	194764118	194819371	alkaline ceramidase 3 [Source:NCBI gene;Acc:419087]
2750	ENSGALG00000038848	208.392	-1.3383	0.472312	27.0998	1.3e-06	2.74e-05	MSX2	13	10514513	10519859	msh homeobox 2 [Source:NCBI gene;Acc:395245]
369	ENSGALG00000003595	319.102	0.841207	0.189868	27.0884	1.31e-06	2.75e-05		19	5795706	5798772
949	ENSGALG00000008459	908.841	-0.47737	0.142527	27.0741	1.32e-06	2.76e-05	BMPR2	7	11821550	11916693	bone morphogenetic protein receptor type 2 [Source:NCBI gene;Acc:374147]
2951	ENSGALG00000041867	1838.26	0.00992023	0.0783242	27.0461	1.34e-06	2.8e-05	IFNAR2	1	106580169	106592227	interferon alpha and beta receptor subunit 2 [Source:NCBI gene;Acc:395664]
2718	ENSGALG00000038265	69.6835	-0.100523	0.271886	27.0438	1.34e-06	2.8e-05	CREB5	2	33231086	33475464	cAMP responsive element binding protein 5 [Source:NCBI gene;Acc:428435]
1176	ENSGALG00000010150	2269.37	-0.779159	0.0976025	27.0197	1.36e-06	2.83e-05	SEC23A	5	37773303	37799068	Sec23 homolog A, coat complex II component [Source:NCBI gene;Acc:423335]
2520	ENSGALG00000034950	1604.86	0.283202	0.170457	27.0081	1.37e-06	2.84e-05	SMPD3	11	160633	252673	sphingomyelin phosphodiesterase 3 [Source:NCBI gene;Acc:415619]
574	ENSGALG00000005502	147.251	-1.36799	0.627062	26.9949	1.37e-06	2.86e-05	KCNG4	11	16658649	16675822	potassium voltage-gated channel modifier subfamily G member 4 [Source:NCBI gene;Acc:395901]
436	ENSGALG00000004329	759.891	-0.362938	0.0926528	26.9841	1.38e-06	2.87e-05		14	3718328	3739905	IQ motif containing E [Source:NCBI gene;Acc:416473]
3092	ENSGALG00000044730	155.389	-0.685526	0.16931	26.9202	1.43e-06	2.96e-05		3	3709661	3744664
2115	ENSGALG00000028438	2959.95	0.528608	0.0800623	26.9126	1.43e-06	2.97e-05	CLK1	7	11298069	11305798	CDC like kinase 1 [Source:NCBI gene;Acc:100858576]
404	ENSGALG00000003924	1232.05	0.169253	0.0678234	26.8637	1.47e-06	3.04e-05	ACBD6	8	6289074	6355763	acyl-CoA binding domain containing 6 [Source:NCBI gene;Acc:424416]
1651	ENSGALG00000015249	1150	-0.76827	0.0983517	26.8546	1.47e-06	3.05e-05		1	85262293	85275930	transcription termination factor 2 [Source:NCBI gene;Acc:418376]
1902	ENSGALG00000019570	230.919	-1.10496	0.137556	26.8511	1.48e-06	3.05e-05	C1orf145	2	63035106	63135497	chromosome 1 open reading frame 145 [Source:NCBI gene;Acc:770433]
2011	ENSGALG00000026215	500.083	-0.345379	0.140716	26.8283	1.49e-06	3.08e-05		5	28176306	28178384	coiled-coil domain containing 177 [Source:NCBI gene;Acc:101748318]
1546	ENSGALG00000014094	3620.86	-0.18742	0.137878	26.7503	1.55e-06	3.2e-05	STK38L	1	68074888	68118677	serine/threonine kinase 38 like [Source:NCBI gene;Acc:418217]
2453	ENSGALG00000033954	1222.87	-0.729941	0.125007	26.7464	1.56e-06	3.2e-05	TMEM248	19	5210558	5216526	transmembrane protein 248 [Source:NCBI gene;Acc:417549]
86	ENSGALG00000001124	1488.92	-0.443065	0.133735	26.7408	1.56e-06	3.2e-05	LHX2	17	9524055	9542497	LIM homeobox 2 [Source:NCBI gene;Acc:395705]
1698	ENSGALG00000015538	1668.45	-0.257031	0.0786053	26.7244	1.57e-06	3.22e-05	KIAA0232	4	79788886	79853583	KIAA0232 [Source:NCBI gene;Acc:422860]
1810	ENSGALG00000016734	190.942	-0.239076	0.149822	26.7165	1.58e-06	3.23e-05	SLC9A7	1	131537500	131605265	solute carrier family 9 member A7 [Source:NCBI gene;Acc:418676]
2691	ENSGALG00000037851	394.016	-0.916356	0.316272	26.6945	1.6e-06	3.26e-05	KK34	13	17430079	17432050	interleukin-like [Source:NCBI gene;Acc:407087]
1652	ENSGALG00000015254	426.835	1.68208	0.41143	26.6807	1.61e-06	3.28e-05	ST18	2	109572158	109745154	ST18, C2H2C-type zinc finger [Source:NCBI gene;Acc:421115]
873	ENSGALG00000007887	1550.56	-0.376688	0.0709479	26.6699	1.62e-06	3.3e-05	AAGAB	10	19195522	19311098	alpha- and gamma-adaptin binding protein [Source:NCBI gene;Acc:415553]
1109	ENSGALG00000009698	2149.89	-0.831392	0.121281	26.6067	1.67e-06	3.4e-05	SLC38A1	1	31057372	31082708	solute carrier family 38 member 1 [Source:NCBI gene;Acc:417806]
1364	ENSGALG00000011859	2119.71	-0.187429	0.343557	26.5742	1.7e-06	3.45e-05	GBE	1	49156263	49172880	eye-globin [Source:NCBI gene;Acc:417972]
247	ENSGALG00000002667	2746.05	-0.919964	0.251543	26.5697	1.7e-06	3.45e-05	OLFML2B	8	4172583	4181579	olfactomedin like 2B [Source:NCBI gene;Acc:424366]
144	ENSGALG00000001717	15645.4	0.0143186	0.0824762	26.4341	1.82e-06	3.69e-05	SLC16A1	26	3611404	3626345	solute carrier family 16 member 1 [Source:NCBI gene;Acc:419875]
2294	ENSGALG00000031411	2684.01	0.755623	0.114194	26.4276	1.83e-06	3.7e-05	KCNN1	28	3455156	3460673	potassium calcium-activated channel subfamily N member 1 [Source:NCBI gene;Acc:429723]
2647	ENSGALG00000037200	639.375	-0.598733	0.206559	26.4177	1.83e-06	3.71e-05		3	5066010	5424543	MACRO domain containing 2 [Source:NCBI gene;Acc:421259]
2079	ENSGALG00000027702	29.3839	2.63973	1.21172	26.4084	1.84e-06	3.72e-05	SCN11A	2	5391945	5428473	sodium voltage-gated channel alpha subunit 11 [Source:NCBI gene;Acc:428404]
1524	ENSGALG00000013742	4636.46	1.29217	0.143434	26.3791	1.87e-06	3.77e-05	EZR	3	52201415	52238151	ezrin [Source:NCBI gene;Acc:395701]
1511	ENSGALG00000013506	3794.08	-0.346705	0.0488409	26.347	1.9e-06	3.83e-05	MED24	27	7131800	7149445	mediator complex subunit 24 [Source:NCBI gene;Acc:426134]
2733	ENSGALG00000038528	3984.44	0.337386	0.0778288	26.344	1.9e-06	3.83e-05		3	16629075	16635829	serine and arginine rich splicing factor 7-like [Source:NCBI gene;Acc:100859609]
587	ENSGALG00000005589	362.091	0.0537292	0.134176	26.2564	1.99e-06	4e-05	SYNGR3	14	6572269	6596578	synaptogyrin 3 [Source:NCBI gene;Acc:416548]
1645	ENSGALG00000015198	405.396	1.54863	0.351987	26.2307	2.01e-06	4.04e-05	NOL4	2	107062555	107248585	nucleolar protein 4 like [Source:NCBI gene;Acc:769466]
1725	ENSGALG00000015828	597.258	-1.03147	0.11282	26.2269	2.02e-06	4.05e-05	BACH1	1	105444523	105470343	BTB domain and CNC homolog 1 [Source:NCBI gene;Acc:418488]
2866	ENSGALG00000040663	962.607	-0.887942	0.0961119	26.224	2.02e-06	4.05e-05		21	6780200	6799170	DNA damage inducible 1 homolog 2 [Source:NCBI gene;Acc:425541]
512	ENSGALG00000004949	645.322	-0.833702	0.104573	26.2116	2.03e-06	4.07e-05	GARRE1	11	10895866	10936760	KIAA0355 [Source:NCBI gene;Acc:415782]
2382	ENSGALG00000032836	53.9257	-0.476998	0.305687	26.2082	2.04e-06	4.07e-05		1	112544502	112593382	monoamine oxidase B [Source:NCBI gene;Acc:418561]
2027	ENSGALG00000026585	71.7712	1.23929	0.299573	26.1993	2.05e-06	4.08e-05	TAFA3	26	3572398	3578659	TAFA chemokine like family member 3 [Source:HGNC Symbol;Acc:HGNC:21590]
1931	ENSGALG00000021345	297.39	-0.210069	0.296601	26.1965	2.05e-06	4.08e-05	B3GNT9	11	2432617	2439530	UDP-GlcNAc:betaGal beta-1,3-N-acetylglucosaminyltransferase 9 [Source:HGNC Symbol;Acc:HGNC:28714]
94	ENSGALG00000001231	950.665	-0.346442	0.0777828	26.1648	2.08e-06	4.14e-05	SAMHD1	20	630016	655765	SAM and HD domain containing deoxynucleoside triphosphate triphosphohydrolase 1 [Source:NCBI gene;Acc:419125]
1068	ENSGALG00000009381	3296.73	-0.782184	0.161478	26.1275	2.12e-06	4.21e-05	SIPA1L1	5	27178967	27244842	signal induced proliferation associated 1 like 1 [Source:NCBI gene;Acc:423255]
1491	ENSGALG00000013138	654.224	-0.637208	0.11289	26.1193	2.13e-06	4.23e-05	TMEM245	2	84202852	84276644	transmembrane protein 245 [Source:NCBI gene;Acc:420957]
1630	ENSGALG00000015084	427.04	1.84916	0.278018	26.0928	2.16e-06	4.27e-05	IGSF11	1	81625126	81711797	immunoglobulin superfamily member 11 [Source:NCBI gene;Acc:418346]
695	ENSGALG00000006487	2055.75	-0.403492	0.079928	26.0914	2.16e-06	4.27e-05	TM9SF2L	4	4425299	4452400	transmembrane 9 superfamily member 2-like [Source:NCBI gene;Acc:422249]
1919	ENSGALG00000020813	875.347	-1.53772	0.0996179	26.0933	2.16e-06	4.27e-05	CCDC50	9	13815145	13849701	coiled-coil domain containing 50 [Source:NCBI gene;Acc:424906]
3004	ENSGALG00000042614	1184.65	-0.747556	0.0979519	26.0673	2.19e-06	4.32e-05	NBAS	3	98774986	98935374	neuroblastoma amplified sequence [Source:NCBI gene;Acc:421947]
378	ENSGALG00000003682	1837.81	0.475563	0.0821502	26.0611	2.19e-06	4.32e-05	ARL6IP4	15	5492846	5498570	ADP ribosylation factor like GTPase 6 interacting protein 4 [Source:NCBI gene;Acc:427695]
3215	ENSGALG00000048178	1291.64	0.446121	0.0958417	26.063	2.19e-06	4.32e-05	SLC27A3	25	3397146	3409077	long-chain fatty acid transport protein 3-like [Source:NCBI gene;Acc:107049496]
1636	ENSGALG00000015150	1299.32	0.765929	0.270202	26.0473	2.21e-06	4.34e-05	RORB	Z	36554623	36687861	RAR related orphan receptor B [Source:NCBI gene;Acc:395980]
3012	ENSGALG00000042766	585.82	-1.08973	0.176226	26.0469	2.21e-06	4.34e-05	TRAPPC9	2	145414286	145625236	trafficking protein particle complex 9 [Source:NCBI gene;Acc:420312]
2672	ENSGALG00000037546	4159.01	-0.740236	0.076244	26.0296	2.23e-06	4.37e-05	SRPK1	26	108265	127274	SRSF protein kinase 1 [Source:NCBI gene;Acc:421185]
98	ENSGALG00000001299	24.428	-0.164053	0.565895	26.0084	2.25e-06	4.41e-05	GIP	27	6090482	6098133	gastric inhibitory polypeptide [Source:NCBI gene;Acc:419989]
2323	ENSGALG00000031797	1003.89	0.286525	0.0800883	25.985	2.28e-06	4.46e-05	JAGN1	12	11888869	11890055	tubulin tyrosine ligase like 8 [Source:NCBI gene;Acc:416052]
1049	ENSGALG00000009249	1307.11	-0.477819	0.104372	25.9447	2.32e-06	4.54e-05	UBR1	5	26214323	26270727	ubiquitin protein ligase E3 component n-recognin 1 [Source:NCBI gene;Acc:423242]
2161	ENSGALG00000029316	1750.37	-0.445686	0.116607	25.9366	2.33e-06	4.56e-05		23	145665	177912	AT-rich interaction domain 1A [Source:NCBI gene;Acc:419542]
3527	ENSGALG00000054505	1562.89	0.480674	0.0845709	25.9295	2.34e-06	4.57e-05		19	10132697	10140915
1305	ENSGALG00000011305	8491.46	0.258703	0.0642244	25.9041	2.37e-06	4.62e-05	SRSF11	8	29357735	29375787	serine and arginine rich splicing factor 11 [Source:NCBI gene;Acc:424714]
1432	ENSGALG00000012473	3067.69	-0.318723	0.0879572	25.9011	2.37e-06	4.62e-05	MMADHC	7	34920849	34933480	methylmalonic aciduria and homocystinuria, cblD type [Source:NCBI gene;Acc:424311]
1568	ENSGALG00000014426	859.762	-1.02257	0.127839	25.8866	2.39e-06	4.65e-05	KPNA1	1	77477877	77514773	karyopherin subunit alpha 1 [Source:NCBI gene;Acc:418271]
1793	ENSGALG00000016537	400.829	-0.815862	0.113157	25.8839	2.4e-06	4.65e-05	SCML2	1	122078244	122134183	sex comb on midleg-like 2 (Drosophila) [Source:NCBI gene;Acc:418613]
3041	ENSGALG00000043148	928.637	0.622956	0.0865183	25.8743	2.41e-06	4.67e-05	TMEM101	27	5497391	5499583	transmembrane protein 101 [Source:NCBI gene;Acc:100859387]
2197	ENSGALG00000030031	24.0354	-2.19349	0.551208	25.8437	2.44e-06	4.73e-05	TTPA	2	113806150	113819007	alpha tocopherol transfer protein [Source:NCBI gene;Acc:771074]
1915	ENSGALG00000020590	2404.27	0.0972627	0.0564107	25.8248	2.47e-06	4.77e-05	SGF29	8	30178113	30182424	SAGA complex associated factor 29 [Source:NCBI gene;Acc:424726]
1099	ENSGALG00000009602	99.0617	-0.294776	0.268697	25.8191	2.47e-06	4.78e-05	MYO3B	7	18273898	18440953	myosin IIIB [Source:NCBI gene;Acc:424157]
1769	ENSGALG00000016357	3814.5	0.125564	0.0605226	25.8163	2.48e-06	4.78e-05	PRDX4	1	119778665	119787144	peroxiredoxin 4 [Source:NCBI gene;Acc:418601]
2697	ENSGALG00000037904	3407.39	-0.188542	0.0601419	25.8086	2.49e-06	4.79e-05	EIF4EBP2	6	12236270	12237861	eukaryotic translation initiation factor 4E binding protein 2 [Source:NCBI gene;Acc:769479]
1390	ENSGALG00000012124	841.37	0.224074	0.0893291	25.7832	2.52e-06	4.84e-05	PELI2	5	56146220	56210990	pellino E3 ubiquitin protein ligase family member 2 [Source:NCBI gene;Acc:776013]
1138	ENSGALG00000009856	4625.49	-0.843574	0.135221	25.7848	2.52e-06	4.84e-05	GNS	1	33892987	33913536	glucosamine (N-acetyl)-6-sulfatase [Source:NCBI gene;Acc:417829]
1207	ENSGALG00000010507	961.223	1.37259	0.177768	25.7701	2.54e-06	4.87e-05	FCRL4	25	3769137	3773541	Fc receptor like 4 [Source:NCBI gene;Acc:425592]
2768	ENSGALG00000039099	364.834	-1.01072	0.111583	25.7523	2.56e-06	4.91e-05	MAPK9	13	14644938	14665124	mitogen-activated protein kinase 9 [Source:NCBI gene;Acc:395983]
2098	ENSGALG00000028119	2218.77	-0.0017093	0.0555202	25.7166	2.6e-06	4.99e-05	CDC42SE1	25	226527	229835	CDC42 small effector 1 [Source:NCBI gene;Acc:100857323]
707	ENSGALG00000006588	1977.16	1.03091	0.131154	25.7127	2.61e-06	4.99e-05		15	8693398	8706692	leucine rich repeat containing 75B [Source:NCBI gene;Acc:769750]
2116	ENSGALG00000028444	185.556	0.252415	0.180598	25.693	2.64e-06	5.03e-05	TMEM178B	1	57035276	57246177	transmembrane protein 178B [Source:NCBI gene;Acc:418120]
2731	ENSGALG00000038476	631.396	2.53878	0.402292	25.6852	2.65e-06	5.05e-05	PRDM13	3	71386671	71392382	PR/SET domain 13 [Source:NCBI gene;Acc:107053098]
3025	ENSGALG00000042995	34.834	0.68951	0.28794	25.6427	2.7e-06	5.15e-05		26	2214429	2216731
3161	ENSGALG00000047235	271.348	-0.872701	0.159106	25.6387	2.71e-06	5.15e-05		9	797904	852480
2432	ENSGALG00000033575	1406.41	0.248846	0.0590055	25.6253	2.73e-06	5.18e-05	EIF2B4	3	104437575	104440741	eukaryotic translation initiation factor 2B subunit delta [Source:NCBI gene;Acc:425800]
1086	ENSGALG00000009476	10801.1	-0.0926649	0.131747	25.5999	2.76e-06	5.24e-05	CDK6	2	22703461	22836675	cyclin dependent kinase 6 [Source:NCBI gene;Acc:420558]
1046	ENSGALG00000009222	1340.24	-1.55423	0.208297	25.5971	2.76e-06	5.24e-05	FNDC3B	9	19471769	19619406	fibronectin type III domain containing 3B [Source:NCBI gene;Acc:424984]
1058	ENSGALG00000009304	844.869	-1.0403	0.13468	25.574	2.8e-06	5.3e-05	RAB11FIP2	6	30435396	30463341	RAB11 family interacting protein 2 [Source:NCBI gene;Acc:423924]
963	ENSGALG00000008559	2690.28	-0.631965	0.105345	25.5377	2.85e-06	5.39e-05	CUL4B	4	16393709	16414065	cullin 4B [Source:NCBI gene;Acc:422364]
350	ENSGALG00000003428	2309.69	-0.64482	0.121227	25.5269	2.86e-06	5.41e-05		28	4104469	4114609	phosphoinositide-3-kinase regulatory subunit 2 [Source:NCBI gene;Acc:771142]
1878	ENSGALG00000017332	856.158	1.51843	0.311198	25.5113	2.89e-06	5.45e-05	KLHL35	1	196850267	196856462	kelch like family member 35 [Source:NCBI gene;Acc:101747275]
409	ENSGALG00000003955	1021.82	-0.529424	0.113195	25.4888	2.92e-06	5.5e-05	CEP350	8	6384431	6436044	centrosomal protein 350 [Source:NCBI gene;Acc:424417]
2815	ENSGALG00000039818	4473.65	-1.02344	0.151291	25.4693	2.95e-06	5.55e-05	GLG1	11	1805278	1860794	golgi glycoprotein 1 [Source:NCBI gene;Acc:396492]
1752	ENSGALG00000016196	779.626	-0.986172	0.123053	25.449	2.98e-06	5.6e-05		1	111011328	111035262	cystathionine-beta-synthase like [Source:NCBI gene;Acc:418545]
3074	ENSGALG00000043930	530.588	0.472302	0.0855705	25.4271	3.01e-06	5.65e-05		2	597492	600327	tigger transposable element-derived protein 3-like [Source:NCBI gene;Acc:107052490]
2761	ENSGALG00000038981	1625.12	0.305344	0.0616304	25.4243	3.01e-06	5.66e-05	CBLL1	1	14949364	14955883	Cbl proto-oncogene like 1 [Source:NCBI gene;Acc:417701]
2374	ENSGALG00000032656	1324.96	-0.19531	0.0911016	25.391	3.06e-06	5.74e-05	TCF7L1	22	5293801	5307833	transcription factor 7 like 1 [Source:NCBI gene;Acc:395230]
2905	ENSGALG00000041238	7047.01	0.915063	0.129227	25.3693	3.1e-06	5.8e-05		17	8964516	8989416	carboxyl-terminal PDZ ligand of neuronal nitric oxide synthase protein-like [Source:NCBI gene;Acc:417113]
167	ENSGALG00000001895	1263.85	-0.483401	0.102817	25.3097	3.19e-06	5.97e-05	PANK3	13	5431390	5441421	pantothenate kinase 3 [Source:NCBI gene;Acc:416170]
890	ENSGALG00000008010	524.918	-0.710669	0.107591	25.2665	3.26e-06	6.09e-05	PTPN1	20	13537599	13576469	protein tyrosine phosphatase, non-receptor type 1 [Source:NCBI gene;Acc:395688]
210	ENSGALG00000002301	10108.7	-0.767049	0.103421	25.2559	3.28e-06	6.12e-05	CNOT1	11	1413189	1466512	CCR4-NOT transcription complex subunit 1 [Source:NCBI gene;Acc:100858397]
2798	ENSGALG00000039532	4250.33	0.269807	0.0627031	25.246	3.3e-06	6.14e-05	PHC2	21	6504558	6505987	polyhomeotic homolog 2 [Source:HGNC Symbol;Acc:HGNC:3183]
266	ENSGALG00000002818	985.506	-0.372295	0.110904	25.2324	3.32e-06	6.17e-05	VAT1	27	7935605	7944619	vesicle amine transport 1 [Source:NCBI gene;Acc:420009]
2661	ENSGALG00000037455	5254.17	-0.51908	0.0786301	25.2309	3.32e-06	6.17e-05	PBRM1	12	1105932	1164786	polybromo 1 [Source:NCBI gene;Acc:396074]
1087	ENSGALG00000009488	69.9942	-0.678437	0.3555	25.217	3.34e-06	6.21e-05	LRRN3	1	27616564	27618690	leucine rich repeat neuronal 3 [Source:NCBI gene;Acc:770169]
1743	ENSGALG00000016036	814.528	-0.198761	0.111158	25.2094	3.36e-06	6.22e-05	DOP1B	1	107923828	107968058	DOP1 leucine zipper like protein B [Source:HGNC Symbol;Acc:HGNC:1291]
3235	ENSGALG00000048686	78.6704	-0.479889	0.223986	25.2114	3.35e-06	6.22e-05		7	14263859	14302782
2615	ENSGALG00000036638	139	2.13978	0.212927	25.1938	3.38e-06	6.26e-05	TACR1	22	3951091	3963204	tachykinin receptor 1 [Source:NCBI gene;Acc:395677]
705	ENSGALG00000006568	1255.75	-0.732511	0.106747	25.1829	3.4e-06	6.28e-05	TM9SF4	20	10113124	10127346	transmembrane 9 superfamily member 4 [Source:NCBI gene;Acc:419281]
1329	ENSGALG00000011485	42.7299	-0.0310032	0.483593	25.1799	3.41e-06	6.29e-05	HCRT	27	7676881	7677960	hypocretin neuropeptide precursor [Source:NCBI gene;Acc:374005]
1455	ENSGALG00000012784	9634.14	-1.05681	0.130963	25.1601	3.44e-06	6.34e-05	TXNDC5	2	64356493	64377224	thioredoxin domain containing 5 [Source:NCBI gene;Acc:420867]
3361	ENSGALG00000051466	1010.73	-0.674968	0.13837	25.145	3.47e-06	6.38e-05	NDFIP2	1	154399885	154442939	Nedd4 family interacting protein 2 [Source:NCBI gene;Acc:418803]
2820	ENSGALG00000039872	2205.96	-1.0427	0.312776	25.1404	3.47e-06	6.39e-05	PDLIM4	13	17488920	17519533	PDZ and LIM domain 4 [Source:NCBI gene;Acc:395643]
2758	ENSGALG00000038951	1000.31	1.10706	0.128177	25.108	3.53e-06	6.48e-05	RASSF1	12	1850401	1855177	Ras association domain family member 1 [Source:NCBI gene;Acc:101750777]
1858	ENSGALG00000017126	945.074	-0.136682	0.104246	25.1102	3.53e-06	6.48e-05	ZDHHC20	1	179883997	179922552	zinc finger DHHC-type containing 20 [Source:NCBI gene;Acc:418947]
2883	ENSGALG00000040925	1015.77	0.707987	0.086721	25.1003	3.54e-06	6.5e-05	RNF215	15	11099233	11103629	ring finger protein 215 [Source:NCBI gene;Acc:417009]
316	ENSGALG00000003193	1788.68	0.318358	0.364772	25.0887	3.56e-06	6.53e-05	CRABP-I	10	4148571	4161467	cellular retinoic acid binding protein 1 [Source:NCBI gene;Acc:374211]
2049	ENSGALG00000027046	4567.79	0.033128	0.0665923	25.0314	3.67e-06	6.71e-05	INTS3	25	3364117	3395057	integrator complex subunit 3 [Source:NCBI gene;Acc:771890]
2705	ENSGALG00000037983	2760.07	0.621512	0.0784356	25.0228	3.68e-06	6.73e-05	LUC7L	14	12661871	12678159	LUC7 like [Source:NCBI gene;Acc:416654]
2310	ENSGALG00000031572	606.688	2.15435	0.186342	24.9447	3.83e-06	6.98e-05		33	7416167	7419705
3342	ENSGALG00000051142	29.6392	1.55249	0.369299	24.9468	3.83e-06	6.98e-05	FAM180B	5	23017303	23020937	family with sequence similarity 180 member B [Source:NCBI gene;Acc:101748745]
3554	ENSGALG00000055006	1538.2	0.430018	0.112291	24.9384	3.84e-06	6.99e-05	AHDC1	23	2108324	2204019	AT-hook DNA binding motif containing 1 [Source:HGNC Symbol;Acc:HGNC:25230]
575	ENSGALG00000005509	725.033	-1.13875	0.192681	24.9185	3.88e-06	7.06e-05	DPYD	8	12966245	13290132	dihydropyrimidine dehydrogenase [Source:NCBI gene;Acc:429083]
3001	ENSGALG00000042554	417.95	-0.593394	0.114731	24.8993	3.92e-06	7.12e-05	ABCD2	1	15407886	15449742	ATP binding cassette subfamily D member 2 [Source:NCBI gene;Acc:417694]
433	ENSGALG00000004309	785.338	0.297484	0.130045	24.8549	4.01e-06	7.27e-05	GDAP1L1	20	5477701	5488850	ganglioside induced differentiation associated protein 1 like 1 [Source:NCBI gene;Acc:419201]
1996	ENSGALG00000025896	608.329	0.356364	0.16777	24.8497	4.02e-06	7.28e-05	PLPPR4	8	12637014	12664559	phospholipid phosphatase related 4 [Source:NCBI gene;Acc:424476]
2262	ENSGALG00000031010	1266.14	2.1431	0.335928	24.8461	4.02e-06	7.28e-05	OLIG2	1	106522741	106524533	oligodendrocyte lineage transcription factor 2 [Source:NCBI gene;Acc:428612]
2734	ENSGALG00000038532	124.323	0.230565	0.226935	24.8257	4.07e-06	7.35e-05		21	614052	618958
939	ENSGALG00000008398	159.636	0.502167	0.181212	24.8017	4.12e-06	7.43e-05	MPP4	7	11518596	11537572	membrane palmitoylated protein 4 [Source:NCBI gene;Acc:769757]
3185	ENSGALG00000047622	245.559	1.39458	0.171945	24.7868	4.15e-06	7.48e-05		25	3441674	3443095
2832	ENSGALG00000040030	1576.17	0.383949	0.148666	24.7784	4.16e-06	7.5e-05	PHLDB1	24	5691034	5714141	pleckstrin homology like domain family B member 1 [Source:NCBI gene;Acc:419790]
1306	ENSGALG00000011318	3270.53	0.302024	0.0499656	24.7403	4.24e-06	7.63e-05	DNPEP	7	22139888	22185035	aspartyl aminopeptidase [Source:NCBI gene;Acc:424200]
25	ENSGALG00000000400	254.721	0.47503	0.262519	24.6732	4.39e-06	7.89e-05	KCNC4	26	1366688	1389976	potassium voltage-gated channel, Shaw-related subfamily, member 4 [Source:NCBI gene;Acc:419806]
1438	ENSGALG00000012575	2919.82	-0.415172	0.127557	24.6649	4.41e-06	7.91e-05	TLE1	Z	39183808	39265774	transducin like enhancer of split 1 [Source:NCBI gene;Acc:427450]
857	ENSGALG00000007740	188.836	-0.892974	0.337592	24.661	4.41e-06	7.92e-05		4	12295203	12299978	wiskott-Aldrich syndrome protein family member 3-like [Source:NCBI gene;Acc:422323]
2076	ENSGALG00000027665	1231.54	-1.82074	0.23168	24.6328	4.48e-06	8.02e-05	SYNGR1	1	50677406	50687741	synaptogyrin 1 [Source:NCBI gene;Acc:418015]
3148	ENSGALG00000046914	2278.41	0.620801	0.122759	24.6211	4.5e-06	8.05e-05		4	68455867	68468029
2210	ENSGALG00000030147	1182.28	-0.54837	0.114728	24.6227	4.5e-06	8.05e-05	AFF4	13	17781440	17816519	AF4/FMR2 family member 4 [Source:NCBI gene;Acc:416337]
323	ENSGALG00000003245	536.929	0.460291	0.103276	24.5961	4.56e-06	8.14e-05	LSM1	22	2583326	2584747	LSM1 homolog, mRNA degradation associated [Source:NCBI gene;Acc:426775]
3334	ENSGALG00000051012	189.711	0.761434	0.125211	24.5775	4.6e-06	8.21e-05	USP21	25	3942259	3945041	ubiquitin specific peptidase 21 [Source:HGNC Symbol;Acc:HGNC:12620]
1989	ENSGALG00000025773	198.834	0.187147	0.127225	24.5736	4.61e-06	8.21e-05		26	4412508	4414588
2445	ENSGALG00000033877	1705.17	0.0306099	0.0728211	24.5453	4.68e-06	8.32e-05	KANSL2	33	3350652	3362288	KAT8 regulatory NSL complex subunit 2 [Source:NCBI gene;Acc:426401]
2881	ENSGALG00000040917	1590.34	-0.337614	0.0649223	24.5389	4.69e-06	8.34e-05	PIK3R4	2	41543820	41566508	phosphoinositide-3-kinase regulatory subunit 4 [Source:NCBI gene;Acc:428449]
2409	ENSGALG00000033293	1943.26	0.579248	0.156635	24.522	4.73e-06	8.4e-05	ACAP3	21	2384332	2446767	ArfGAP with coiled-coil, ankyrin repeat and PH domains 3 [Source:NCBI gene;Acc:419420]
1472	ENSGALG00000012952	15041.6	0.0436136	0.134095	24.5136	4.75e-06	8.42e-05	BASP1	2	75358894	75406459	brain abundant membrane attached signal protein 1 [Source:NCBI gene;Acc:373905]
1078	ENSGALG00000009438	2750.63	-0.267248	0.0578329	24.5145	4.75e-06	8.42e-05	SLC39A9	5	28215545	28232960	solute carrier family 39 member 9 [Source:NCBI gene;Acc:423261]
607	ENSGALG00000005716	1178.79	-0.522916	0.120949	24.5087	4.76e-06	8.43e-05	SBF2	5	9248870	9478933	SET binding factor 2 [Source:NCBI gene;Acc:423043]
1804	ENSGALG00000016665	7298.33	0.425531	0.0975408	24.4826	4.83e-06	8.52e-05	FDFT1	3	107359160	107370240	farnesyl-diphosphate farnesyltransferase 1 [Source:NCBI gene;Acc:422038]
3207	ENSGALG00000048034	6399.68	-0.0896277	0.0548555	24.4836	4.82e-06	8.52e-05		23	6101988	6112839	chaperonin containing TCP1 subunit 3 [Source:NCBI gene;Acc:425644]
2622	ENSGALG00000036789	5814.29	0.308884	0.0993816	24.4606	4.88e-06	8.6e-05	ADGRL2	8	17785587	18095888	adhesion G protein-coupled receptor L2 [Source:NCBI gene;Acc:424545]
3050	ENSGALG00000043373	4966.98	-0.660704	0.115444	24.4364	4.94e-06	8.7e-05	ARVCF	15	1353112	1541582	armadillo repeat gene deleted in velocardiofacial syndrome [Source:NCBI gene;Acc:395119]
3144	ENSGALG00000046828	1822.71	0.336816	0.095058	24.43	4.96e-06	8.71e-05		25	2842632	2847519
330	ENSGALG00000003310	149.648	-2.74553	0.376446	24.4322	4.95e-06	8.71e-05	SLC45A2	Z	10331208	10346031	solute carrier family 45 member 2 [Source:NCBI gene;Acc:431665]
2573	ENSGALG00000035800	860.092	-0.355653	0.145766	24.4137	5e-06	8.77e-05	CAMKMT	3	25620462	25819300	calmodulin-lysine N-methyltransferase [Source:NCBI gene;Acc:421406]
1	ENSGALG00000000011	1357.99	0.412637	0.0858929	24.398	5.04e-06	8.83e-05	C10orf88	6	32362856	32366096	chromosome 10 open reading frame 88 [Source:HGNC Symbol;Acc:HGNC:25822]
1572	ENSGALG00000014508	1473.13	-0.391974	0.198128	24.3761	5.09e-06	8.92e-05	CD38	4	76602399	76622926	CD38 molecule [Source:NCBI gene;Acc:422827]
3116	ENSGALG00000045676	1199	0.452258	0.0911503	24.3313	5.21e-06	9.11e-05	NELFE	26	496842	499715	negative elongation factor complex member E [Source:NCBI gene;Acc:100859071]
750	ENSGALG00000006880	4448.68	-1.41723	0.13759	24.3244	5.22e-06	9.13e-05	SLC38A10	18	9223491	9252720	solute carrier family 38 member 10 [Source:NCBI gene;Acc:422070]
1366	ENSGALG00000011875	134.713	0.698585	0.227378	24.2854	5.33e-06	9.26e-05	TRPC3	4	53878897	53918091	transient receptor potential cation channel subfamily C member 3 [Source:NCBI gene;Acc:374153]
1911	ENSGALG00000020322	3597.97	0.485316	0.0974664	24.2881	5.32e-06	9.26e-05		4	2191580	2199755	acidic repeat containing [Source:NCBI gene;Acc:422202]
1500	ENSGALG00000013235	2413.11	-0.759105	0.100959	24.2924	5.31e-06	9.26e-05	PDK1	7	17699379	17709260	pyruvate dehydrogenase kinase 1 [Source:NCBI gene;Acc:425972]
825	ENSGALG00000007485	4223.27	-0.925308	0.134314	24.2851	5.33e-06	9.26e-05	TFRC	9	15091718	15104420	transferrin receptor [Source:NCBI gene;Acc:396191]
2518	ENSGALG00000034932	609.365	-1.25592	0.153341	24.285	5.33e-06	9.26e-05	BACE2	1	110162856	110213264	beta-secretase 2 [Source:NCBI gene;Acc:418526]
2282	ENSGALG00000031274	1469.74	-0.409689	0.154324	24.2814	5.34e-06	9.27e-05	SLC4A8	33	5078182	5097737	solute carrier family 4 member 8 [Source:NCBI gene;Acc:425441]
2841	ENSGALG00000040173	2225.86	0.159622	0.0679843	24.2765	5.35e-06	9.27e-05	NDUFS8	5	534391	536046	NADH:ubiquinone oxidoreductase core subunit S8 [Source:NCBI gene;Acc:769492]
1097	ENSGALG00000009598	9033.44	-0.571595	0.0676473	24.2757	5.35e-06	9.27e-05	EPRS	3	18926218	18963234	glutamyl-prolyl-tRNA synthetase [Source:NCBI gene;Acc:421348]
2664	ENSGALG00000037497	466.916	1.1793	0.13336	24.2463	5.43e-06	9.39e-05	CABP2	5	646633	649212	calcium binding protein 2 [Source:NCBI gene;Acc:429967]
2800	ENSGALG00000039575	1882.57	-1.1041	0.0892484	24.2468	5.43e-06	9.39e-05	AMD1	3	66336846	66352648	adenosylmethionine decarboxylase 1 [Source:NCBI gene;Acc:421755]
2837	ENSGALG00000040114	1290.26	0.973331	0.264013	24.2384	5.45e-06	9.42e-05	PTPRZ1	1	23044093	23176470	protein tyrosine phosphatase, receptor type Z1 [Source:NCBI gene;Acc:396403]
731	ENSGALG00000006757	284.091	-1.00167	0.157247	24.2297	5.48e-06	9.45e-05	XYLT1	14	8412741	8686419	xylosyltransferase 1 [Source:NCBI gene;Acc:414781]
75	ENSGALG00000001035	1007.73	2.22256	0.25158	24.2059	5.54e-06	9.55e-05		28	2283963	2295801	nuclear receptor subfamily 1, group D, member 1 [Source:NCBI gene;Acc:431047]
1859	ENSGALG00000017132	1121.92	-0.856605	0.11131	24.2015	5.56e-06	9.56e-05	XPO4	1	180044064	180112332	exportin 4 [Source:NCBI gene;Acc:428081]
824	ENSGALG00000007483	240.015	-0.775789	0.311436	24.1602	5.67e-06	9.75e-05	LRIG1	12	14847918	14926384	leucine rich repeats and immunoglobulin like domains 1 [Source:NCBI gene;Acc:427592]
1152	ENSGALG00000009967	7374.49	-0.910727	0.0914447	24.1502	5.7e-06	9.79e-05	LRPPRC	3	25371305	25456660	leucine rich pentatricopeptide repeat containing [Source:NCBI gene;Acc:421403]
888	ENSGALG00000007993	1975.46	-1.66377	0.171393	24.132	5.75e-06	9.86e-05	DCX	4	13231208	13304309	doublecortin [Source:NCBI gene;Acc:374242]
117	ENSGALG00000001501	3456.48	-0.513988	0.087249	24.1296	5.76e-06	9.87e-05	MAPK3	15	801554	828953	mitogen-activated protein kinase 3 [Source:NCBI gene;Acc:373953]
3187	ENSGALG00000047632	153.584	-1.02932	0.181402	24.1259	5.77e-06	9.87e-05		33	6406304	6409948
241	ENSGALG00000002621	704.235	0.759632	0.119043	24.1036	5.83e-06	9.97e-05	SLC25A42	28	3737181	3755054	solute carrier family 25 member 42 [Source:NCBI gene;Acc:427091]
3498	ENSGALG00000054106	2074.41	0.893664	0.0994476	24.0957	5.86e-06	0.00010002		KZ626826.1	10731	15483	protein capicua homolog [Source:NCBI gene;Acc:107050718]
18	ENSGALG00000000280	264.25	-0.0557423	0.162018	24.0599	5.96e-06	0.00010172	EFNA5	Z	48131380	48335018	ephrin A5 [Source:NCBI gene;Acc:396100]
2187	ENSGALG00000029761	2075.79	0.373205	0.0694749	24.0485	6e-06	0.00010219	SIRT2	32	98967	101825	sirtuin 2 [Source:NCBI gene;Acc:548628]
3106	ENSGALG00000045403	372.56	0.515975	0.116686	24.0118	6.11e-06	0.00010397	R3HCC1L	6	23220481	23226512	R3H domain and coiled-coil containing 1 like [Source:NCBI gene;Acc:423835]
2698	ENSGALG00000037932	2746.95	-0.282975	0.0576482	23.993	6.17e-06	0.00010484		22	5261832	5267833	DNA polymerase delta 2, accessory subunit [Source:NCBI gene;Acc:107057377]
1764	ENSGALG00000016304	851.096	0.244244	0.132708	23.983	6.2e-06	0.00010525	LRRC1	3	88017842	88103589	leucine rich repeat containing 1 [Source:NCBI gene;Acc:421891]
2814	ENSGALG00000039815	1578.66	-0.511393	0.106457	23.9684	6.24e-06	0.00010591	MARF1	14	7930108	7951239	KIAA0430 [Source:NCBI gene;Acc:416595]
1310	ENSGALG00000011330	23246.8	-0.421522	0.131326	23.9473	6.31e-06	0.00010692	DYNC1H1	5	49625615	49667887	dynein cytoplasmic 1 heavy chain 1 [Source:NCBI gene;Acc:423461]
833	ENSGALG00000007554	788.597	-0.623388	0.124074	23.9226	6.39e-06	0.00010813	RAB22A	20	11214851	11230580	RAB22A, member RAS oncogene family [Source:NCBI gene;Acc:419318]
2093	ENSGALG00000028018	244.282	-2.4816	0.313769	23.9204	6.39e-06	0.00010813	RAB38	1	189576307	189596533	RAB38, member RAS oncogene family [Source:NCBI gene;Acc:428095]
1051	ENSGALG00000009279	165.298	1.17503	0.20841	23.9174	6.4e-06	0.00010818	SFMBT2	1	4524285	4616058	Scm-like with four mbt domains 2 [Source:NCBI gene;Acc:425485]
870	ENSGALG00000007820	733.911	-0.670624	0.127259	23.9147	6.41e-06	0.00010821	BTRC	6	23793963	23908311	beta-transducin repeat containing E3 ubiquitin protein ligase [Source:NCBI gene;Acc:423854]
633	ENSGALG00000005891	2278.89	-0.39775	0.0840918	23.8914	6.49e-06	0.00010936	DGCR2	15	8162642	8197559	DiGeorge syndrome critical region gene 2 [Source:NCBI gene;Acc:416926]
929	ENSGALG00000008325	8278.85	-0.593637	0.114482	23.8799	6.52e-06	0.00010987	CKAP5	5	23632981	23671034	cytoskeleton associated protein 5 [Source:NCBI gene;Acc:423190]
277	ENSGALG00000002899	2475.79	0.288318	0.0593284	23.8583	6.6e-06	0.00011083	AACS	15	4746626	4784057	acetoacetyl-CoA synthetase [Source:NCBI gene;Acc:416811]
2360	ENSGALG00000032430	11412.8	-0.600113	0.0866875	23.8561	6.6e-06	0.00011083	IPO5	1	146550352	146587988	RAN binding protein 6 [Source:NCBI gene;Acc:418783]
3514	ENSGALG00000054297	1544.28	-1.05127	0.120236	23.8572	6.6e-06	0.00011083		1	1045168	1071292
1200	ENSGALG00000010371	761.975	-1.00561	0.202853	23.8538	6.61e-06	0.00011084	FAM13A	4	35094094	35205619	family with sequence similarity 13 member A [Source:NCBI gene;Acc:422515]
2136	ENSGALG00000028912	633.757	3.3423	0.371054	23.8458	6.64e-06	0.00011117	SCRT2	20	9917640	9920382	scratch family transcriptional repressor 2 [Source:NCBI gene;Acc:100379662]
2957	ENSGALG00000041962	641.222	-0.700808	0.116079	23.8411	6.65e-06	0.00011131	POMT2	5	39363123	39387660	protein O-mannosyltransferase 2 [Source:NCBI gene;Acc:423373]
605	ENSGALG00000005696	317.503	0.840938	0.120719	23.833	6.68e-06	0.00011165	ABHD6	12	9340653	9350933	abhydrolase domain containing 6 [Source:NCBI gene;Acc:416009]
281	ENSGALG00000002943	15101.8	-0.673917	0.105467	23.8185	6.73e-06	0.00011234	PRPF8	19	5492009	5509846	pre-mRNA processing factor 8 [Source:NCBI gene;Acc:417559]
1768	ENSGALG00000016329	1309.82	-0.401297	0.063857	23.8135	6.74e-06	0.0001125	AGPAT5	3	88471489	88528088	1-acylglycerol-3-phosphate O-acyltransferase 5 [Source:NCBI gene;Acc:421898]
2467	ENSGALG00000034100	851.927	-1.00484	0.159291	23.7657	6.91e-06	0.0001151	UACA	10	20049223	20076407	uveal autoantigen with coiled-coil domains and ankyrin repeats [Source:NCBI gene;Acc:415569]
901	ENSGALG00000008076	612.318	-0.721973	0.144217	23.7498	6.96e-06	0.0001159	TMEM164	4	13698638	13736813	transmembrane protein 164 [Source:NCBI gene;Acc:422344]
900	ENSGALG00000008074	208.879	-0.818463	0.139201	23.7443	6.98e-06	0.00011609	AMMECR1	4	13620556	13686385	Alport syndrome, mental retardation, midface hypoplasia and elliptocytosis chromosomal region gene 1 [Source:NCBI gene;Acc:422343]
2402	ENSGALG00000033179	1672.72	-0.797951	0.114466	23.7311	7.03e-06	0.00011665	TGFBR1	2	55933772	55966769	transforming growth factor beta receptor 1 [Source:NCBI gene;Acc:374094]
3356	ENSGALG00000051378	117.193	-1.77605	0.227051	23.7305	7.03e-06	0.00011665		3	37786577	37788792
152	ENSGALG00000001749	1330.1	0.535768	0.102005	23.7208	7.06e-06	0.0001171	ACSBG2	28	1746737	1763012	acyl-CoA synthetase bubblegum family member 2 [Source:NCBI gene;Acc:420090]
1203	ENSGALG00000010413	102.281	1.45061	0.197881	23.7052	7.12e-06	0.00011777	NGB	5	39347899	39351943	neuroglobin [Source:NCBI gene;Acc:428896]
1664	ENSGALG00000015322	491.494	0.953369	0.255793	23.7061	7.12e-06	0.00011777	IMPG2	1	86333855	86382748	interphotoreceptor matrix proteoglycan 2 [Source:NCBI gene;Acc:418393]
2176	ENSGALG00000029528	9839.47	-0.791567	0.108922	23.7019	7.13e-06	0.00011784	KIRREL1	25	2487750	2508685	kin of IRRE like (Drosophila) [Source:NCBI gene;Acc:425302]
3338	ENSGALG00000051082	5119.9	1.17447	0.135935	23.679	7.21e-06	0.00011894		3	64898746	64898951
2071	ENSGALG00000027629	3114.14	0.741979	0.12255	23.6794	7.21e-06	0.00011894	GNG2	5	58219426	58234374	G protein subunit gamma 2 [Source:NCBI gene;Acc:423581]
3003	ENSGALG00000042598	4944.25	-0.366572	0.0851407	23.6717	7.24e-06	0.00011925	PUM1	23	573168	641876	pumilio RNA binding family member 1 [Source:NCBI gene;Acc:419554]
1174	ENSGALG00000010133	1523.16	1.7929	0.186321	23.668	7.25e-06	0.00011935	PTCH2	8	21151297	21166349	patched 2 [Source:NCBI gene;Acc:374187]
3160	ENSGALG00000047233	903.088	0.559251	0.085761	23.6568	7.29e-06	0.0001199		28	3318632	3320439
849	ENSGALG00000007663	3020.66	-0.43757	0.0716398	23.6381	7.36e-06	0.0001209	KDM3B	13	18859815	18904338	lysine demethylase 3B [Source:NCBI gene;Acc:100859412]
681	ENSGALG00000006379	200.034	2.3398	0.445046	23.6287	7.4e-06	0.00012121	SHH	2	8166209	8175880	sonic hedgehog [Source:NCBI gene;Acc:395615]
1799	ENSGALG00000016620	9.96798	1.87821	0.571856	23.6307	7.39e-06	0.00012121	PNOC	3	105680855	105684242	prepronociceptin [Source:NCBI gene;Acc:422019]
2003	ENSGALG00000026077	16063	-0.106503	0.0757186	23.6185	7.44e-06	0.0001217	ALDOC	19	5884422	5888133	aldolase, fructose-bisphosphate C [Source:NCBI gene;Acc:395492]
2557	ENSGALG00000035478	900.685	-0.493019	0.0979954	23.6151	7.45e-06	0.00012179	FAM91A1	2	138155067	138178819	family with sequence similarity 91 member A1 [Source:NCBI gene;Acc:770621]
876	ENSGALG00000007904	1825.86	-0.903822	0.0941803	23.586	7.56e-06	0.00012344	DLAT	24	6188496	6194932	dihydrolipoamide S-acetyltransferase [Source:NCBI gene;Acc:419796]
327	ENSGALG00000003295	1034.9	-1.3307	0.23267	23.5763	7.59e-06	0.00012392	ADAMTS12	Z	10140727	10313424	ADAM metallopeptidase with thrombospondin type 1 motif 12 [Source:NCBI gene;Acc:427428]
861	ENSGALG00000007769	933.332	-1.43342	0.149868	23.5679	7.63e-06	0.00012431	FOXP1	12	16307942	16503337	forkhead box P1 [Source:NCBI gene;Acc:416092]
842	ENSGALG00000007619	1232.18	0.318407	0.0613865	23.5637	7.64e-06	0.00012444		14	12796696	12802141	UBA like domain containing 1 [Source:NCBI gene;Acc:416661]
896	ENSGALG00000008056	812.835	-0.10943	0.0830973	23.5617	7.65e-06	0.00012444	B4GALT5	20	13861021	13896307	beta-1,4-galactosyltransferase 5 [Source:NCBI gene;Acc:107054826]
2155	ENSGALG00000029226	1872.53	0.80902	0.108729	23.5573	7.67e-06	0.00012445	ZFAND2B	7	22238619	22242064	AN1-type zinc finger protein 2B-like [Source:NCBI gene;Acc:100858626]
2017	ENSGALG00000026374	2748.49	0.236364	0.0974858	23.5587	7.66e-06	0.00012445	PFDN2	25	480298	481938	prefoldin subunit 2 [Source:NCBI gene;Acc:100858383]
372	ENSGALG00000003628	2405.67	-1.07793	0.1066	23.5491	7.7e-06	0.00012484	TLN2	10	4710761	4798157	talin 2 [Source:NCBI gene;Acc:415374]
2500	ENSGALG00000034493	66.0641	-0.703296	0.221443	23.5405	7.73e-06	0.00012512	DCLK3	2	45849153	45873663	doublecortin like kinase 3 [Source:NCBI gene;Acc:776499]
1377	ENSGALG00000011990	360.319	-0.882572	0.155523	23.5409	7.73e-06	0.00012512	USP53	4	54729233	54752851	ubiquitin specific peptidase 53 [Source:HGNC Symbol;Acc:HGNC:29255]
2023	ENSGALG00000026542	758.329	-0.28752	0.103158	23.5369	7.75e-06	0.00012522	FAM217B	20	6870517	6877317	family with sequence similarity 217 member B [Source:NCBI gene;Acc:419221]
3538	ENSGALG00000054713	999.926	0.538096	0.0863467	23.5285	7.78e-06	0.00012561		30	289872	294497	GRIP1 associated protein 1 [Source:NCBI gene;Acc:101751935]
597	ENSGALG00000005660	2447.73	-0.444917	0.106505	23.524	7.8e-06	0.00012577	NF1	19	9152551	9232106	neurofibromin 1 [Source:NCBI gene;Acc:396085]
60	ENSGALG00000000830	225.888	-0.585379	0.127759	23.522	7.8e-06	0.00012577		1	195145039	195161469
119	ENSGALG00000001512	29.8501	1.16555	0.435298	23.5106	7.85e-06	0.00012635	KCND3	26	3298602	3392361	potassium voltage-gated channel subfamily D member 3 [Source:NCBI gene;Acc:374228]
500	ENSGALG00000004850	2474	-0.134578	0.0921444	23.4942	7.91e-06	0.00012727	ZMIZ1	6	13114186	13389295	zinc finger MIZ-type containing 1 [Source:NCBI gene;Acc:423724]
2899	ENSGALG00000041124	4019.81	-1.17414	0.103859	23.4872	7.94e-06	0.00012758	NOLC1	6	17600886	17610385	nucleolar and coiled-body phosphoprotein 1 [Source:NCBI gene;Acc:423755]
3237	ENSGALG00000048829	1052.57	-0.511497	0.0880808	23.4755	7.99e-06	0.0001282	CLPTM1	24	6449416	6470658	CLPTM1 regulator of GABA type A receptor forward trafficking [Source:HGNC Symbol;Acc:HGNC:2087]
2715	ENSGALG00000038189	2771.35	0.149431	0.0985845	23.4721	8e-06	0.00012828		28	3485092	3488497	BRISC and BRCA1 A complex member 1 [Source:NCBI gene;Acc:776677]
1946	ENSGALG00000022804	1230.9	-0.366392	0.108146	23.4567	8.06e-06	0.00012915		1	111576236	111616455	trafficking protein particle complex 10 [Source:NCBI gene;Acc:771556]
2648	ENSGALG00000037241	2370.65	0.615317	0.102399	23.4519	8.08e-06	0.00012933	KCNAB2	21	673711	691341	potassium voltage-gated channel subfamily A regulatory beta subunit 2 [Source:NCBI gene;Acc:396068]
2914	ENSGALG00000041372	332.998	-0.772795	0.138151	23.4413	8.12e-06	0.00012988		2	43943919	43986021
467	ENSGALG00000004573	1339.05	-0.364623	0.102703	23.4355	8.15e-06	0.00013013	LRRC8A	17	5668179	5684619	leucine rich repeat containing 8 family member A [Source:NCBI gene;Acc:417201]
2603	ENSGALG00000036466	1403.12	-1.05195	0.189487	23.4207	8.21e-06	0.00013096		2	75520204	75645279	unconventional myosin-X-like [Source:NCBI gene;Acc:101749223]
2635	ENSGALG00000036965	3147.6	-0.204841	0.0513979	23.4112	8.25e-06	0.00013145	PTPA	17	5807399	5830881	protein phosphatase 2 phosphatase activator [Source:NCBI gene;Acc:426329]
809	ENSGALG00000007319	85.0341	1.33565	0.268127	23.3943	8.32e-06	0.00013231	BICDL1	15	9789578	9831110	BICD family like cargo adaptor 1 [Source:NCBI gene;Acc:770422]
1811	ENSGALG00000016740	659.546	-1.03745	0.197692	23.3941	8.32e-06	0.00013231	OCA2	1	131975543	132105662	OCA2 melanosomal transmembrane protein [Source:NCBI gene;Acc:428009]
1929	ENSGALG00000021174	1215.31	0.313638	0.0715631	23.3861	8.35e-06	0.00013271		24	6256410	6281701	ALG9, alpha-1,2-mannosyltransferase [Source:NCBI gene;Acc:428255]
2709	ENSGALG00000038096	811.213	1.11833	0.109175	23.361	8.46e-06	0.00013425	NOS2	19	9342031	9361245	nitric oxide synthase 2 [Source:NCBI gene;Acc:395807]
3354	ENSGALG00000051358	329.507	0.163818	0.122923	23.311	8.67e-06	0.00013751		9	5077776	5078417
770	ENSGALG00000007041	559.129	-0.621113	0.124368	23.2959	8.74e-06	0.00013841	HDX	4	8926898	8964157	highly divergent homeobox [Source:NCBI gene;Acc:422272]
3308	ENSGALG00000050420	246.579	-0.400147	0.150524	23.2878	8.77e-06	0.00013861		2	77796122	77838063
2898	ENSGALG00000041111	3005.51	-0.800923	0.105722	23.287	8.78e-06	0.00013861	NUP214	17	6391825	6428984	nucleoporin 214 [Source:NCBI gene;Acc:427760]
1969	ENSGALG00000023898	381.924	-1.96204	0.308719	23.2894	8.77e-06	0.00013861		11	1269388	1321969
111	ENSGALG00000001450	250.202	-0.149063	0.295401	23.2775	8.82e-06	0.00013913	IGSF9B	24	2458724	2497695	immunoglobulin superfamily member 9B [Source:NCBI gene;Acc:428237]
3256	ENSGALG00000049232	212.507	-1.10784	0.209375	23.2754	8.83e-06	0.00013914		33	6187895	6195357
115	ENSGALG00000001490	99.3752	-0.504384	0.366428	23.2718	8.84e-06	0.00013926	KCNJ13	9	1183162	1185021	Potassium inwardly rectifying channel subfamily J member 13 [Source:NCBI gene;Acc:101749520]
1917	ENSGALG00000020741	683.864	-0.0929733	0.130521	23.2132	9.11e-06	0.00014325	HPS6	6	23501555	23504014	HPS6, biogenesis of lysosomal organelles complex 2 subunit 3 [Source:NCBI gene;Acc:770328]
1699	ENSGALG00000015546	890.721	-0.481036	0.0990586	23.176	9.28e-06	0.0001458	TBC1D14	4	79859920	79922039	TBC1 domain family member 14 [Source:NCBI gene;Acc:422862]
2024	ENSGALG00000026558	3358.81	0.374947	0.0828192	23.1494	9.4e-06	0.0001476	ZNF362	21	6507249	6510571	zinc finger protein 362 [Source:NCBI gene;Acc:100859829]
3159	ENSGALG00000047190	873.985	-0.229156	0.0806794	23.1166	9.56e-06	0.00014989		8	29380976	29385711
290	ENSGALG00000003045	8064.01	1.48203	0.221929	23.0933	9.67e-06	0.00015149	E2F1	20	2177137	2180913	E2F transcription factor 1 [Source:NCBI gene;Acc:396142]
1354	ENSGALG00000011705	644.782	-0.545425	0.103796	23.058	9.84e-06	0.00015404	BRF1	5	52854754	53013815	BRF1, RNA polymerase III transcription initiation factor 90 kDa subunit [Source:NCBI gene;Acc:423503]
708	ENSGALG00000006604	1888.18	-0.24085	0.0643097	23.056	9.85e-06	0.00015405	KIF3B	20	10147922	10157222	kinesin family member 3B [Source:NCBI gene;Acc:419284]
1865	ENSGALG00000017186	3345.09	0.153434	0.104509	23.0522	9.87e-06	0.00015418	BIRC3	1	183926160	183936332	baculoviral IAP repeat containing 3 [Source:NCBI gene;Acc:374012]
2943	ENSGALG00000041748	64.1203	1.45137	0.292148	23.0443	9.91e-06	0.00015464	FAM83A	2	137945143	137954809	family with sequence similarity 83 member A [Source:NCBI gene;Acc:770521]
1788	ENSGALG00000016508	592.138	0.661241	0.0931259	23.0417	9.92e-06	0.00015469		3	104332544	104340810	numb homolog (Drosophila)-like [Source:NCBI gene;Acc:421982]
906	ENSGALG00000008098	1007.89	-0.61163	0.0859318	23.035	9.95e-06	0.00015506	NAMPTP1	1	14365885	14392312	nicotinamide phosphoribosyltransferase pseudogene 1 [Source:NCBI gene;Acc:417707]
2041	ENSGALG00000026816	308.792	-0.340111	0.148981	22.9996	1.01e-05	0.00015767		18	7066866	7101589
3008	ENSGALG00000042725	2033.43	-0.222701	0.0978727	22.9819	1.02e-05	0.00015891	ZC4H2	4	68230	79447	zinc finger C4H2-type containing [Source:NCBI gene;Acc:422176]
2244	ENSGALG00000030781	52556.2	-0.460649	0.165688	22.9758	1.03e-05	0.00015908	CA2	2	122766240	122822370	carbonic anhydrase 2 [Source:NCBI gene;Acc:396257]
1907	ENSGALG00000020143	174.012	-2.78	0.257707	22.9759	1.03e-05	0.00015908	GABRG1	4	67151128	67199608	gamma-aminobutyric acid type A receptor gamma1 subunit [Source:NCBI gene;Acc:422771]
525	ENSGALG00000005122	357.052	0.668771	0.159685	22.969	1.03e-05	0.00015947	MYO1H	15	7006773	7029577	myosin IH [Source:NCBI gene;Acc:768372]
3435	ENSGALG00000052924	74.9766	1.30671	0.457165	22.962	1.03e-05	0.00015987	DPF1	25	654753	670528	D4, zinc and double PHD fingers family 1 [Source:NCBI gene;Acc:395352]
156	ENSGALG00000001774	3087.91	-0.347081	0.0986694	22.9434	1.04e-05	0.0001612	NEO1	10	2272014	2467955	neogenin 1 [Source:NCBI gene;Acc:395822]
2582	ENSGALG00000036017	1152.55	-0.395483	0.117328	22.9298	1.05e-05	0.00016215	NCOA2	2	116504849	116596399	nuclear receptor coactivator 2 [Source:NCBI gene;Acc:420176]
613	ENSGALG00000005797	82.3833	-1.02801	0.312969	22.8672	1.08e-05	0.00016714	COL20A1	20	8822383	8865514	collagen type XX alpha 1 chain [Source:NCBI gene;Acc:419243]
1741	ENSGALG00000016020	697.59	-1.74643	0.228111	22.8609	1.09e-05	0.0001675	CLIC6	1	107322493	107332064	chloride intracellular channel 6 [Source:NCBI gene;Acc:427981]
321	ENSGALG00000003235	2070.66	-0.480595	0.12143	22.849	1.09e-05	0.00016834		Z	9754369	9793178	zinc finger RNA binding protein 2 [Source:NCBI gene;Acc:427424]
76	ENSGALG00000001038	986.914	1.11006	0.129096	22.8452	1.09e-05	0.00016837	MAN1C1	23	2453389	2495023	mannosidase, alpha, class 1C, member 1 [Source:NCBI gene;Acc:419588]
2211	ENSGALG00000030148	2033.84	0.329178	0.0539028	22.8447	1.09e-05	0.00016837	AUP1	4	90826518	90836978	ancient ubiquitous protein 1 [Source:NCBI gene;Acc:769206]
1300	ENSGALG00000011288	2457.91	-0.142345	0.0851792	22.8202	1.11e-05	0.00017012	DACT2	3	41973928	41987008	dishevelled binding antagonist of beta catenin 2 [Source:NCBI gene;Acc:421561]
1703	ENSGALG00000015590	387.663	-0.945513	0.183812	22.8205	1.11e-05	0.00017012	MANEA	3	73174355	73186779	mannosidase endo-alpha [Source:NCBI gene;Acc:421807]
293	ENSGALG00000003065	3320.82	1.33696	0.163285	22.7914	1.12e-05	0.00017238	NECAB3	20	2183024	2207161	N-terminal EF-hand calcium binding protein 3 [Source:NCBI gene;Acc:419154]
769	ENSGALG00000007038	1118.82	0.0147091	0.179383	22.7899	1.13e-05	0.00017238	ASTN2	17	3593160	3854597	astrotactin 2 [Source:NCBI gene;Acc:417242]
310	ENSGALG00000003160	3031.84	1.69218	0.304368	22.748	1.15e-05	0.00017586	CERS1	28	3831598	3842053	ceramide synthase 1 [Source:NCBI gene;Acc:420118]
222	ENSGALG00000002414	1135.25	-0.64289	0.0907946	22.7452	1.15e-05	0.00017593	TSPAN14	6	5059767	5100064	tetraspanin 14 [Source:NCBI gene;Acc:423624]
879	ENSGALG00000007920	297.704	0.263553	0.133169	22.7425	1.15e-05	0.000176	PRR5L	5	19671101	19710796	proline rich 5 like [Source:NCBI gene;Acc:423162]
211	ENSGALG00000002305	637.831	-0.640167	0.104881	22.7171	1.17e-05	0.00017807	ZBTB41	8	2975514	2990446	zinc finger and BTB domain containing 41 [Source:NCBI gene;Acc:424353]
626	ENSGALG00000005856	1884.7	-0.476851	0.0916499	22.6508	1.21e-05	0.0001839	TBC1D9B	13	14144151	14161503	TBC1 domain family member 9B [Source:NCBI gene;Acc:416282]
1314	ENSGALG00000011379	738.445	-0.862308	0.139138	22.6247	1.22e-05	0.00018614	SLC44A5	8	30055243	30137386	solute carrier family 44 member 5 [Source:NCBI gene;Acc:429117]
3186	ENSGALG00000047631	268.701	0.453667	0.128927	22.6198	1.23e-05	0.00018641		26	1226090	1231121
2297	ENSGALG00000031427	186.228	1.20553	0.196144	22.6024	1.24e-05	0.00018786		3	36299716	36441865	formin-2-like [Source:NCBI gene;Acc:107053055]
2963	ENSGALG00000042016	1317.21	0.0785114	0.0601743	22.586	1.25e-05	0.00018923	ATG101	33	3314755	3318625	autophagy related 101 [Source:NCBI gene;Acc:100859845]
2925	ENSGALG00000041553	139.829	0.479101	0.33029	22.5534	1.27e-05	0.00019197		2	132417822	132418772
2540	ENSGALG00000035236	2639.79	0.364082	0.0658334	22.5552	1.27e-05	0.00019197	BCAP31	30	268916	271158	B-cell receptor-associated protein 31 [Source:NCBI gene;Acc:100857815]
3436	ENSGALG00000052930	4130.39	0.259549	0.0855939	22.547	1.27e-05	0.0001924		KZ626839.1	845139	856540	poly(A) binding protein nuclear 1 [Source:NCBI gene;Acc:112531447]
501	ENSGALG00000004853	489.781	-0.670587	0.110581	22.5379	1.28e-05	0.00019309	LRP3	11	10057900	10080398	LDL receptor related protein 3 [Source:NCBI gene;Acc:415773]
1192	ENSGALG00000010311	327.706	0.494691	0.148506	22.5341	1.28e-05	0.00019326	NAV3	1	38750910	39004044	neuron navigator 3 [Source:NCBI gene;Acc:417869]
932	ENSGALG00000008351	30.0718	1.96924	0.428623	22.5174	1.29e-05	0.00019451	CAV3	12	19676683	19680120	caveolin 3 [Source:NCBI gene;Acc:378796]
3015	ENSGALG00000042809	4754.06	0.0855495	0.0421158	22.5182	1.29e-05	0.00019451	NDUFV1	5	642932	645731	NADH:ubiquinone oxidoreductase core subunit V1 [Source:NCBI gene;Acc:430210]
1835	ENSGALG00000016926	506.296	-0.291797	0.128521	22.5092	1.29e-05	0.00019513	KLF12	1	156971305	157226206	Kruppel-like factor 12 [Source:NCBI gene;Acc:418817]
734	ENSGALG00000006783	5996.76	-0.633918	0.117007	22.5067	1.3e-05	0.00019518	PLOD2	9	11648159	11698175	procollagen-lysine,2-oxoglutarate 5-dioxygenase 2 [Source:NCBI gene;Acc:424882]
3194	ENSGALG00000047735	727.44	0.0768719	0.0871533	22.4901	1.31e-05	0.00019663		19	6753708	6765955
2007	ENSGALG00000026153	2663.8	0.235988	0.122893	22.4806	1.31e-05	0.00019721	FOXO6	23	1303681	1319424	forkhead box O6 [Source:NCBI gene;Acc:100857767]
1217	ENSGALG00000010592	839.602	-0.226674	0.166629	22.4803	1.31e-05	0.00019721	TET2	4	38804855	38872224	tet methylcytosine dioxygenase 2 [Source:NCBI gene;Acc:422540]
3211	ENSGALG00000048144	1426.17	-1.03226	0.184957	22.4784	1.31e-05	0.00019721		8	21470091	21479863	mucin-5B-like [Source:NCBI gene;Acc:771811]
1187	ENSGALG00000010270	1005.2	-0.151733	0.0958645	22.4682	1.32e-05	0.00019803	AREL1	5	38218529	38234041	apoptosis resistant E3 ubiquitin protein ligase 1 [Source:NCBI gene;Acc:423354]
2927	ENSGALG00000041564	572.487	-0.912107	0.165955	22.4582	1.33e-05	0.00019884		1	77147561	77281468	mannosidase alpha class 1A member 2 [Source:NCBI gene;Acc:418265]
309	ENSGALG00000003148	178.65	-0.600711	0.143836	22.4505	1.33e-05	0.00019942	SPAG16	7	3803059	4151276	sperm associated antigen 16 [Source:NCBI gene;Acc:424009]
1066	ENSGALG00000009368	90.4382	0.990216	0.373945	22.431	1.35e-05	0.00020104	RGS6	5	26908701	27134788	regulator of G-protein signaling 6 [Source:NCBI gene;Acc:395618]
3085	ENSGALG00000044391	71.0388	0.904558	0.208757	22.4305	1.35e-05	0.00020104	RBM11	1	99412225	99420340	RNA binding motif protein 11 [Source:NCBI gene;Acc:418467]
764	ENSGALG00000006997	744.865	1.4242	0.195554	22.4276	1.35e-05	0.00020115	BRINP1	17	4358151	4436723	BMP/retinoic acid inducible neural specific 1 [Source:NCBI gene;Acc:395098]
435	ENSGALG00000004323	833.52	-0.324939	0.127683	22.4163	1.36e-05	0.00020209	RASAL2	8	6831975	6972643	synaptic Ras GTPase activating protein 1 [Source:NCBI gene;Acc:429069]
179	ENSGALG00000001995	830.92	-0.672485	0.0978724	22.4007	1.37e-05	0.00020348	LIMS2	9	1544087	1557705	LIM zinc finger domain containing 2 [Source:NCBI gene;Acc:424752]
813	ENSGALG00000007341	1010.51	0.489194	0.0781777	22.3904	1.37e-05	0.00020434	MED19	5	17229964	17231629	mediator complex subunit 19 [Source:NCBI gene;Acc:428854]
1142	ENSGALG00000009875	508.195	-2.11269	0.125437	22.3883	1.38e-05	0.00020436	HMGA2	1	34324330	34428910	high mobility group AT-hook 2 [Source:NCBI gene;Acc:395851]
1710	ENSGALG00000015693	1567.36	0.504258	0.114101	22.3779	1.38e-05	0.00020523	USP25	1	99983468	100073181	ubiquitin specific peptidase 25 [Source:NCBI gene;Acc:418471]
1697	ENSGALG00000015537	1390.56	0.0856935	0.113824	22.3686	1.39e-05	0.00020581	MAN2B2	4	79706434	79733872	mannosidase alpha class 2B member 2 [Source:NCBI gene;Acc:422859]
2773	ENSGALG00000039168	844.988	-0.972454	0.122744	22.3698	1.39e-05	0.00020581	SCFD2	4	65762016	65941747	sec1 family domain containing 2 [Source:NCBI gene;Acc:770088]
689	ENSGALG00000006423	453.567	-0.575275	0.0934551	22.3472	1.4e-05	0.00020782		14	7782280	7789956
560	ENSGALG00000005408	227.325	-0.267224	0.148652	22.3388	1.41e-05	0.0002083	BCO1	11	15458803	15472631	Gallus gallus beta-carotene oxygenase 1 (BCO1), mRNA. [Source:RefSeq mRNA;Acc:NM_001364902]
518	ENSGALG00000005021	798.413	-0.398599	0.074758	22.3404	1.41e-05	0.0002083	RAB43	12	5493932	5506764	RAB43, member RAS oncogene family [Source:NCBI gene;Acc:415970]
423	ENSGALG00000004146	196.957	-0.674696	0.207703	22.3189	1.42e-05	0.00021019	RIMS4	20	5277690	5321475	regulating synaptic membrane exocytosis 4 [Source:NCBI gene;Acc:428142]
1326	ENSGALG00000011468	329.846	1.93842	0.266832	22.2965	1.44e-05	0.00021236	IGFBP5	7	23232312	23248990	insulin like growth factor binding protein 5 [Source:NCBI gene;Acc:424220]
2366	ENSGALG00000032499	913.296	0.527534	0.0961686	22.2827	1.45e-05	0.00021363	ANAPC15	1	195634141	195636411	anaphase promoting complex subunit 15 [Source:NCBI gene;Acc:100857405]
176	ENSGALG00000001985	456.849	-0.62033	0.126881	22.2752	1.46e-05	0.00021423	PIGQ	14	13900515	13930696	phosphatidylinositol glycan anchor biosynthesis class Q [Source:NCBI gene;Acc:770171]
2193	ENSGALG00000029935	365.784	-1.02513	0.172851	22.2612	1.47e-05	0.00021554		2	84402769	84415948	erythrocyte membrane protein band 4.1 like 4B [Source:NCBI gene;Acc:420962]
3430	ENSGALG00000052763	3128.67	1.17352	0.165425	22.2567	1.47e-05	0.00021569	BTG2	26	5122814	5126845	BTG anti-proliferation factor 2 [Source:NCBI gene;Acc:419932]
2234	ENSGALG00000030554	731.952	0.347868	0.131081	22.256	1.47e-05	0.00021569	KCNN3	25	2978863	2999591	potassium calcium-activated channel subfamily N member 3 [Source:NCBI gene;Acc:100858107]
538	ENSGALG00000005208	1101.06	0.626876	0.181282	22.2496	1.47e-05	0.00021619	S1PR1	8	12067120	12071019	sphingosine-1-phosphate receptor 1 [Source:NCBI gene;Acc:424462]
1430	ENSGALG00000012462	2024.13	0.468142	0.120943	22.2298	1.49e-05	0.00021813	KIF5C	7	34771501	34839047	kinesin family member 5C [Source:NCBI gene;Acc:408046]
1069	ENSGALG00000009383	381.696	1.89679	0.442497	22.2113	1.5e-05	0.00021995	SAMD7	9	20054743	20061199	sterile alpha motif domain containing 7 [Source:NCBI gene;Acc:771333]
617	ENSGALG00000005809	2853.2	-1.2606	0.130415	22.1964	1.51e-05	0.0002214	SEPTIN2	9	5151187	5166192	septin 2 [Source:NCBI gene;Acc:424843]
2159	ENSGALG00000029287	454.349	-0.828493	0.151269	22.19	1.52e-05	0.00022169	TMEM67	2	125754778	125783224	transmembrane protein 67 [Source:NCBI gene;Acc:420224]
1358	ENSGALG00000011813	656.186	-1.05619	0.195767	22.1917	1.52e-05	0.00022169	HEG1	7	27951577	27971764	heart development protein with EGF like domains 1 [Source:NCBI gene;Acc:424257]
3409	ENSGALG00000052333	99.332	-1.52332	0.260088	22.1813	1.53e-05	0.00022245		21	4652548	4654549
439	ENSGALG00000004365	221.451	1.20042	0.160736	22.1614	1.54e-05	0.00022427		15	5996365	6006391
261	ENSGALG00000002750	6561.41	-0.562407	0.0806627	22.162	1.54e-05	0.00022427	NCKAP1	7	2277081	2327746	NCK associated protein 1 [Source:NCBI gene;Acc:424000]
1597	ENSGALG00000014793	266.894	2.47728	0.300323	22.1503	1.55e-05	0.00022531	DLGAP1	2	100491423	100845080	discs, large (Drosophila) homolog-associated protein 1-like [Source:NCBI gene;Acc:100859693]
445	ENSGALG00000004397	618.407	-0.492344	0.162162	22.1339	1.56e-05	0.00022696	MLXIP	15	6029841	6070325	MLX interacting protein [Source:NCBI gene;Acc:416857]
2405	ENSGALG00000033204	575.301	-0.0863435	0.0970815	22.1317	1.56e-05	0.000227	PQLC2	21	4680512	4684386	PQ loop repeat containing 2 [Source:NCBI gene;Acc:419472]
2493	ENSGALG00000034354	1323.49	0.293415	0.0977397	22.1228	1.57e-05	0.00022779		5	38537213	38539497	chromosome 5 C14orf1 homolog [Source:NCBI gene;Acc:423366]
5	ENSGALG00000000146	3745.32	-0.432647	0.0856238	22.0861	1.6e-05	0.00023162	SUPT6H	19	5921244	5941204	SPT6 homolog, histone chaperone [Source:NCBI gene;Acc:425418]
994	ENSGALG00000008842	851.012	-0.55938	0.142239	22.0858	1.6e-05	0.00023162	PIKFYVE	7	13813674	13871850	phosphoinositide kinase, FYVE-type zinc finger containing [Source:NCBI gene;Acc:424114]
1465	ENSGALG00000012898	928.917	-0.216164	0.0945753	22.0831	1.6e-05	0.00023172	RELCH	2	68242226	68316439	KIAA1468 [Source:NCBI gene;Acc:420907]
265	ENSGALG00000002804	94.2387	-0.200373	0.175365	22.0765	1.61e-05	0.00023225	RND2	27	7945964	7960601	Rho family GTPase 2 [Source:NCBI gene;Acc:428307]
1986	ENSGALG00000025743	1489	-0.59325	0.0788131	22.0733	1.61e-05	0.00023225	CDR2	14	9101306	9114177	cerebellar degeneration related protein 2 [Source:NCBI gene;Acc:416621]
1303	ENSGALG00000011296	1163.32	-0.677057	0.0832932	22.0731	1.61e-05	0.00023225		3	42134063	42159856	FERM domain containing 1 [Source:NCBI gene;Acc:421562]
2121	ENSGALG00000028517	10706.9	0.448298	0.114585	22.066	1.62e-05	0.00023286	EIF1	27	7456332	7463267	eukaryotic translation initiation factor 1 [Source:NCBI gene;Acc:420037]
2560	ENSGALG00000035533	1131.94	-0.34042	0.0719735	22.0338	1.64e-05	0.00023643	ADIPOR2	1	60925606	60965997	adiponectin receptor 2 [Source:NCBI gene;Acc:418155]
1566	ENSGALG00000014365	1466.09	-0.0228727	0.117665	22.0174	1.66e-05	0.00023815	RBPJ	4	73224322	73315382	recombination signal binding protein for immunoglobulin kappa J region [Source:NCBI gene;Acc:422802]
249	ENSGALG00000002679	233.376	0.806378	0.161239	21.9889	1.68e-05	0.00024136	GLT1D1	15	4008082	4050199	glycosyltransferase 1 domain containing 1 [Source:NCBI gene;Acc:416807]
463	ENSGALG00000004559	716.185	-0.433807	0.12305	21.9776	1.69e-05	0.00024249	DPY19L3	11	9773485	9799515	dpy-19 like 3 (C. elegans) [Source:NCBI gene;Acc:768782]
2221	ENSGALG00000030357	646.161	-0.485091	0.123622	21.9729	1.69e-05	0.00024284	ABL2	8	6586590	6619960	ABL proto-oncogene 2, non-receptor tyrosine kinase [Source:NCBI gene;Acc:395410]
140	ENSGALG00000001695	12.6276	-0.676202	0.795639	21.9668	1.7e-05	0.00024337	GABRA6	13	8003001	8025268	gamma-aminobutyric acid type A receptor alpha6 subunit [Source:NCBI gene;Acc:395931]
3388	ENSGALG00000052007	16.4529	-0.487087	0.414611	21.9591	1.7e-05	0.00024408		13	18452183	18465949
1925	ENSGALG00000021031	1345.86	-0.295179	0.124367	21.933	1.73e-05	0.00024706	CXCR7	7	5066256	5071201	chemokine (C-X-C motif) receptor 7 [Source:NCBI gene;Acc:428997]
1964	ENSGALG00000023703	1838.87	0.675003	0.0844793	21.9098	1.75e-05	0.00024972	GIT1	19	6209768	6217660	G protein-coupled receptor kinase interacting ArfGAP 1 [Source:NCBI gene;Acc:417584]
2519	ENSGALG00000034939	508.75	0.932844	0.124011	21.9014	1.75e-05	0.00025055		5	656839	659426
2376	ENSGALG00000032732	1915.86	-0.407244	0.0607051	21.8652	1.79e-05	0.00025489	WASHC5	2	138702353	138724604	KIAA0196 [Source:NCBI gene;Acc:420334]
2146	ENSGALG00000029095	992.768	-0.280874	0.0852769	21.8569	1.79e-05	0.00025572	PDZD8	6	30113636	30163671	PDZ domain containing 8 [Source:NCBI gene;Acc:428984]
1531	ENSGALG00000013865	574.837	-0.99731	0.158894	21.8448	1.8e-05	0.00025704	IFNGR1	3	54895190	54914161	interferon gamma receptor 1 [Source:NCBI gene;Acc:421685]
2241	ENSGALG00000030687	117.509	0.9434	0.241776	21.8098	1.84e-05	0.00026134	LGI3	22	62899	68531	leucine rich repeat LGI family member 3 [Source:NCBI gene;Acc:107049625]
539	ENSGALG00000005223	191.977	-1.45722	0.362255	21.7311	1.91e-05	0.00027159	ADCYAP1R1	2	1432870	1562154	ADCYAP receptor type I [Source:NCBI gene;Acc:420386]
2114	ENSGALG00000028437	923.043	0.363511	0.101531	21.7181	1.92e-05	0.00027311	TRIM62	21	6524865	6528779	tripartite motif containing 62 [Source:NCBI gene;Acc:429807]
545	ENSGALG00000005251	236.186	-1.37529	0.18867	21.6891	1.95e-05	0.00027685	CMTM4	11	11391261	11418784	CKLF like MARVEL transmembrane domain containing 4 [Source:NCBI gene;Acc:415794]
2478	ENSGALG00000034224	1331.73	1.31176	0.312828	21.6856	1.95e-05	0.00027709	VXN	2	115110507	115125929	chromosome 2 open reading frame, human C8orf46 [Source:NCBI gene;Acc:426416]
972	ENSGALG00000008614	8834.59	-0.281562	0.0560774	21.6727	1.97e-05	0.00027863	TTL	3	16096879	16112242	tubulin tyrosine ligase [Source:NCBI gene;Acc:416711]
2965	ENSGALG00000042062	1063.87	0.538397	0.167856	21.6592	1.98e-05	0.00028027	HMX1	4	81409978	81412649	H6 family homeobox 1 [Source:NCBI gene;Acc:396546]
1232	ENSGALG00000010744	1517.9	0.505434	0.1346	21.6482	1.99e-05	0.00028156	GALNT7	4	43216401	43284221	polypeptide N-acetylgalactosaminyltransferase 7 [Source:NCBI gene;Acc:422561]
2037	ENSGALG00000026789	142.065	1.23754	0.33618	21.6445	2e-05	0.00028157		27	7103740	7104594
2618	ENSGALG00000036728	674.473	-2.07509	0.20881	21.6447	1.99e-05	0.00028157	PRDM16	21	1044071	1242675	PR/SET domain 16 [Source:NCBI gene;Acc:419388]
928	ENSGALG00000008318	2784.88	-0.858736	0.148799	21.6394	2e-05	0.00028205	SLK	6	25039313	25083389	STE20 like kinase [Source:NCBI gene;Acc:423878]
2720	ENSGALG00000038311	10829	-1.30352	0.203616	21.6339	2.01e-05	0.00028257	COL18A1	7	6651455	6681167	collagen, type XVIII, alpha 1 [Source:NCBI gene;Acc:373978]
634	ENSGALG00000005897	1561.55	0.208829	0.084894	21.6304	2.01e-05	0.0002828	HMCES	12	9520459	9523459	5-hydroxymethylcytosine (hmC) binding, ES cell-specific [Source:NCBI gene;Acc:416015]
2266	ENSGALG00000031119	204.007	0.292896	0.176721	21.6172	2.02e-05	0.00028443		8	6476373	6478963
1588	ENSGALG00000014699	805.51	-0.642646	0.209227	21.6022	2.04e-05	0.00028632	MEGF10	Z	56552981	56651665	multiple EGF like domains 10 [Source:NCBI gene;Acc:427126]
2765	ENSGALG00000039022	271.953	0.385154	0.207749	21.5679	2.07e-05	0.00029101	PDE1B	33	6022235	6034993	phosphodiesterase 1B [Source:NCBI gene;Acc:777528]
2481	ENSGALG00000034274	891.718	-0.0367919	0.110933	21.5563	2.08e-05	0.00029244	GRAMD4	1	16089628	16136090	GRAM domain containing 4 [Source:NCBI gene;Acc:425953]
1248	ENSGALG00000010853	400.414	1.49737	0.192926	21.5317	2.11e-05	0.0002958	C8B	8	26178921	26194902	complement C8 beta chain [Source:NCBI gene;Acc:424669]
1814	ENSGALG00000016776	372.778	0.00058823	0.128895	21.5247	2.12e-05	0.00029657	TBC1D8	1	134671345	134727061	TBC1 domain family member 8 [Source:NCBI gene;Acc:428012]
957	ENSGALG00000008501	182.216	0.0635844	0.142497	21.5165	2.13e-05	0.00029753	KLF7	7	12266170	12321029	Kruppel like factor 7 [Source:NCBI gene;Acc:429011]
2158	ENSGALG00000029270	155.113	-0.0185062	0.548472	21.5094	2.13e-05	0.00029832	GATA3	1	4968059	4987014	GATA binding protein 3 [Source:NCBI gene;Acc:419106]
1883	ENSGALG00000017394	3698.26	0.618032	0.131589	21.505	2.14e-05	0.00029872	INSIG1	2	7910368	7918977	insulin induced gene 1 [Source:NCBI gene;Acc:420442]
3153	ENSGALG00000047031	1507.09	0.315127	0.0770188	21.5017	2.14e-05	0.00029894		33	6570868	6572561
3420	ENSGALG00000052573	3514.91	0.312265	0.105637	21.489	2.16e-05	0.00030058	UBE2S	22	3631644	3634894	ubiquitin conjugating enzyme E2 S [Source:NCBI gene;Acc:107050834]
2808	ENSGALG00000039742	434.379	0.435749	0.133727	21.4778	2.17e-05	0.000302	CYP21A1	16	2626854	2630699	cytochrome P450, family 21, subfamily A, polypeptide 1 [Source:NCBI gene;Acc:429828]
1222	ENSGALG00000010639	100.05	1.38773	0.345964	21.4749	2.17e-05	0.00030204	EML5	5	43357812	43451566	echinoderm microtubule associated protein like 5 [Source:NCBI gene;Acc:423400]
2185	ENSGALG00000029746	497.625	-0.918348	0.151297	21.474	2.17e-05	0.00030204	NT5DC3	1	54748399	54768748	5'-nucleotidase domain containing 3 [Source:NCBI gene;Acc:427914]
1801	ENSGALG00000016633	600.771	0.981844	0.12348	21.4543	2.19e-05	0.00030476	HMBOX1	3	106142315	106205324	homeobox containing 1 [Source:NCBI gene;Acc:422024]
578	ENSGALG00000005534	7035.69	-0.43315	0.0631039	21.4347	2.22e-05	0.00030749	TM9SF3	6	17511469	17552060	transmembrane 9 superfamily member 3 [Source:NCBI gene;Acc:395460]
3033	ENSGALG00000043041	592.274	2.76443	0.454194	21.4194	2.23e-05	0.00030957	NRN1	2	65116070	65122819	neuritin 1 [Source:NCBI gene;Acc:420873]
3119	ENSGALG00000045758	363.974	0.429924	0.125825	21.4129	2.24e-05	0.00031018	SEC14L5	14	13729109	13761239	SEC14 like lipid binding 5 [Source:NCBI gene;Acc:416396]
475	ENSGALG00000004621	784.786	-0.466252	0.108124	21.412	2.24e-05	0.00031018	PREX1	20	6185927	6338401	phosphatidylinositol-3,4,5-trisphosphate dependent Rac exchange factor 1 [Source:NCBI gene;Acc:419210]
1963	ENSGALG00000023670	94.1985	-1.48275	0.241857	21.4076	2.25e-05	0.0003106	NAALADL2	9	18476287	18824985	N-acetylated alpha-linked acidic dipeptidase like 2 [Source:NCBI gene;Acc:429156]
1079	ENSGALG00000009439	500.45	1.79095	0.26542	21.4003	2.25e-05	0.00031146	GPR85	1	26817562	26821855	G protein-coupled receptor 85 [Source:NCBI gene;Acc:417775]
2706	ENSGALG00000038022	121.345	-0.898994	0.388839	21.3926	2.26e-05	0.00031239	COL22A1	2	144555101	144755284	collagen type XXII alpha 1 chain [Source:NCBI gene;Acc:420315]
676	ENSGALG00000006363	1790.92	-0.640553	0.112902	21.3721	2.29e-05	0.00031533	CABIN1	15	8412346	8504251	calcineurin binding protein 1 [Source:NCBI gene;Acc:416938]
1763	ENSGALG00000016301	82.1742	3.00736	0.620783	21.3399	2.32e-05	0.00032016		3	87917091	88015595	muscular LMNA interacting protein [Source:NCBI gene;Acc:421889]
420	ENSGALG00000004104	3024.43	-0.533245	0.0980462	21.3275	2.34e-05	0.00032188	INTS1	14	2960776	2987551	integrator complex subunit 1 [Source:NCBI gene;Acc:416461]
1077	ENSGALG00000009428	1349.64	-0.0406999	0.115046	21.3193	2.35e-05	0.00032292	SUSD6	5	28098839	28167889	sushi domain containing 6 [Source:NCBI gene;Acc:423259]
484	ENSGALG00000004667	1729.01	-0.39581	0.102717	21.3113	2.36e-05	0.00032393	SMG7	8	7948738	7992112	SMG7, nonsense mediated mRNA decay factor [Source:NCBI gene;Acc:424444]
810	ENSGALG00000007330	4699.61	-0.36524	0.0758389	21.2933	2.38e-05	0.00032658	CTNND1	5	17194978	17220348	catenin delta 1 [Source:NCBI gene;Acc:428852]
3049	ENSGALG00000043355	5319.12	0.150293	0.161691	21.2908	2.38e-05	0.00032669		1	15869289	16025693	cadherin EGF LAG seven-pass G-type receptor 1 [Source:NCBI gene;Acc:426068]
3532	ENSGALG00000054594	266.938	-1.21007	0.258818	21.2832	2.39e-05	0.00032765		26	2117323	2125297
184	ENSGALG00000002055	3586.36	-0.110822	0.14217	21.2814	2.39e-05	0.00032766	HES4	21	2806116	2808648	hes family bHLH transcription factor 4 [Source:NCBI gene;Acc:395128]
384	ENSGALG00000003743	710.636	-0.560013	0.101932	21.2776	2.4e-05	0.00032784	VPS37B	15	5528999	5539743	VPS37B, ESCRT-I subunit [Source:NCBI gene;Acc:416835]
1384	ENSGALG00000012059	827.565	-0.780624	0.0948272	21.2768	2.4e-05	0.00032784	OSBPL11	7	28150921	28172550	oxysterol binding protein like 11 [Source:NCBI gene;Acc:424262]
2856	ENSGALG00000040453	755.097	0.633107	0.123483	21.2734	2.4e-05	0.00032813	SRA1	13	2307715	2309520	steroid receptor RNA activator 1 [Source:NCBI gene;Acc:427608]
432	ENSGALG00000004306	131.085	1.52875	0.241079	21.2668	2.41e-05	0.00032892	SYT12	5	1709027	1716094	synaptotagmin 12 [Source:NCBI gene;Acc:422998]
300	ENSGALG00000003106	720.123	0.583434	0.302975	21.2321	2.45e-05	0.00033425	TOX2	20	2300399	2414076	TOX high mobility group box family member 2 [Source:NCBI gene;Acc:419156]
2251	ENSGALG00000030871	2039.86	0.112638	0.0838449	21.2312	2.45e-05	0.00033425	BCL2L10	10	9346409	9349658	BCL2 like 10 [Source:NCBI gene;Acc:395193]
2934	ENSGALG00000041644	1042.9	-1.18172	0.170575	21.2231	2.46e-05	0.00033532	ATP11A	1	139115577	139175402	ATPase phospholipid transporting 11A [Source:NCBI gene;Acc:418749]
974	ENSGALG00000008624	1223.94	-0.210448	0.0955756	21.1516	2.55e-05	0.00034723	RPAP1	5	25078510	25115395	RNA polymerase II associated protein 1 [Source:NCBI gene;Acc:423217]
1971	ENSGALG00000023950	573.535	-0.270763	0.159777	21.1466	2.56e-05	0.0003478	CR1L	26	2656096	2664136	complement C3b/C4b receptor 1 like [Source:NCBI gene;Acc:419853]
3068	ENSGALG00000043724	540.956	-0.924565	0.128738	21.1363	2.57e-05	0.0003493	NFX1	2	55368341	55428626	nuclear transcription factor, X-box binding 1 [Source:NCBI gene;Acc:420796]
1224	ENSGALG00000010659	422.112	0.175689	0.0975888	21.1215	2.59e-05	0.00035158	ING2	4	39817848	39827168	inhibitor of growth family member 2 [Source:NCBI gene;Acc:422553]
1691	ENSGALG00000015464	731.594	-1.48989	0.204842	21.1135	2.6e-05	0.00035268	PTGFRN	1	93435286	93470481	prostaglandin F2 receptor inhibitor [Source:NCBI gene;Acc:418449]
3020	ENSGALG00000042941	2826.9	0.213888	0.104888	21.1075	2.61e-05	0.00035344	MRPL9	25	443960	446995	mitochondrial ribosomal protein L9 [Source:NCBI gene;Acc:100858402]
725	ENSGALG00000006723	5163.22	0.145552	0.128118	21.1016	2.62e-05	0.00035418		2	10454430	10459537	isopentenyl-diphosphate delta isomerase 2 [Source:NCBI gene;Acc:420459]
1111	ENSGALG00000009700	204.543	0.286494	0.162399	21.0841	2.64e-05	0.00035699	PDK4	2	23905072	23914501	pyruvate dehydrogenase kinase 4 [Source:NCBI gene;Acc:420570]
1782	ENSGALG00000016455	636.241	-1.09894	0.141011	21.0769	2.65e-05	0.00035797	GREB1	3	97305446	97393711	growth regulating estrogen receptor binding 1 [Source:NCBI gene;Acc:421944]
594	ENSGALG00000005648	1286.28	0.931731	0.102814	21.0639	2.67e-05	0.00035999		4	2395597	2401986	sestrin 2 [Source:NCBI gene;Acc:422211]
1714	ENSGALG00000015713	2446.44	0.610071	0.158036	21.0596	2.67e-05	0.00036015	FAM53A	4	83971307	84040349	family with sequence similarity 53 member A [Source:NCBI gene;Acc:378905]
958	ENSGALG00000008503	611.92	0.214686	0.0783365	21.0607	2.67e-05	0.00036015	ALG3	9	16021901	16024265	ALG3, alpha-1,3- mannosyltransferase [Source:NCBI gene;Acc:424952]
1239	ENSGALG00000010795	394.676	-0.78645	0.136248	21.0478	2.69e-05	0.00036198	CRPPA	2	28279818	28389303	isoprenoid synthase domain containing [Source:NCBI gene;Acc:420591]
2529	ENSGALG00000035017	338.741	1.61077	0.191538	21.0434	2.69e-05	0.00036216		21	2682333	2709511	protein tyrosine phosphatase, non-receptor type 11-like [Source:NCBI gene;Acc:419429]
1414	ENSGALG00000012272	4736.75	0.289551	0.0777441	21.0439	2.69e-05	0.00036216	TMEM184B	1	50950320	50975712	transmembrane protein 184B [Source:NCBI gene;Acc:418027]
2836	ENSGALG00000040109	5067.64	-1.00762	0.137159	21.0288	2.71e-05	0.0003645	LARP1	13	12764337	12803848	La ribonucleoprotein domain family member 1 [Source:NCBI gene;Acc:416258]
1938	ENSGALG00000021634	4649.06	0.0456546	0.104836	21.0099	2.74e-05	0.00036765	MAP7D1	23	4225505	4234046	MAP7 domain containing 1 [Source:NCBI gene;Acc:419624]
474	ENSGALG00000004620	3768.02	-1.63466	0.208434	20.9994	2.75e-05	0.00036927	LAMC1	8	7848917	7898075	laminin subunit gamma 1 [Source:NCBI gene;Acc:424442]
571	ENSGALG00000005468	1775.21	-0.409703	0.0898661	20.9931	2.76e-05	0.00037013	SYNRG	19	8744826	8779072	synergin gamma [Source:NCBI gene;Acc:417658]
373	ENSGALG00000003634	2230.37	-0.481494	0.0833925	20.9865	2.77e-05	0.00037103	PTEN	6	10235979	10280889	phosphatase and tensin homolog [Source:NCBI gene;Acc:423675]
6	ENSGALG00000000151	607.578	0.27655	0.187125	20.9734	2.79e-05	0.00037316	ADAMTS19	Z	45410076	45570562	ADAM metallopeptidase with thrombospondin type 1 motif, 19 [Source:NCBI gene;Acc:415600]
559	ENSGALG00000005403	2782.62	-0.0160168	0.173045	20.9716	2.79e-05	0.00037316	DHRS11	19	8314207	8335528	dehydrogenase/reductase 11 [Source:NCBI gene;Acc:395172]
2091	ENSGALG00000028005	1075.79	1.07495	0.261376	20.9583	2.81e-05	0.00037533	GADD45G	Z	43742056	43743702	growth arrest and DNA damage inducible gamma [Source:NCBI gene;Acc:429929]
2482	ENSGALG00000034282	1442.83	1.2471	0.125288	20.9523	2.82e-05	0.00037616		32	478107	503835	leucine rich repeat and fibronectin type III domain containing 3 [Source:NCBI gene;Acc:425605]
367	ENSGALG00000003575	782.965	0.191966	0.10332	20.9469	2.83e-05	0.00037685		20	10505844	10507903
139	ENSGALG00000001684	1999.83	-0.374139	0.0814721	20.9194	2.87e-05	0.00038174	SEC14L1	18	4078960	4116794	SEC14 like lipid binding 1 [Source:NCBI gene;Acc:417350]
566	ENSGALG00000005425	13156.3	0.846806	0.0920088	20.9147	2.87e-05	0.00038231	OGT	4	2200032	2217805	O-linked N-acetylglucosamine (GlcNAc) transferase [Source:NCBI gene;Acc:422203]
1903	ENSGALG00000019622	908.404	-1.07131	0.160292	20.9006	2.89e-05	0.00038471	TRIM71	2	40477423	40528745	tripartite motif containing 71 [Source:NCBI gene;Acc:428445]
3227	ENSGALG00000048401	211.517	-0.893645	0.148177	20.8928	2.91e-05	0.00038556		19	2845763	2861219
2855	ENSGALG00000040444	467.205	-2.38939	0.313803	20.8929	2.91e-05	0.00038556	SEMA3C	1	11192619	11310904	semaphorin 3C [Source:NCBI gene;Acc:374090]
2611	ENSGALG00000036577	560.238	0.263297	0.0823391	20.8854	2.92e-05	0.00038634	JMJD8	14	13548049	13549783	jumonji domain containing 8 [Source:NCBI gene;Acc:426917]
2591	ENSGALG00000036191	1648.83	-0.587028	0.144399	20.8855	2.92e-05	0.00038634		31	2520904	2557318
2243	ENSGALG00000030739	3991.32	0.461416	0.0839883	20.8706	2.94e-05	0.00038887	MSL1	27	7174983	7181673	male specific lethal 1 homolog [Source:NCBI gene;Acc:777194]
1896	ENSGALG00000018803	1878.97	0.276532	0.0928464	20.8143	3.02e-05	0.00039964	TMEM198	7	22071715	22074817	transmembrane protein 198 [Source:NCBI gene;Acc:769377]
946	ENSGALG00000008434	30.5443	-0.0730903	0.339165	20.8034	3.04e-05	0.00040149	SORCS3	6	25384378	25647775	sortilin related VPS10 domain containing receptor 3 [Source:NCBI gene;Acc:423884]
823	ENSGALG00000007479	1079.36	0.546085	0.0950404	20.7918	3.06e-05	0.00040348	SLC25A28	6	23068562	23072037	solute carrier family 25 member 28 [Source:NCBI gene;Acc:423832]
109	ENSGALG00000001434	359.872	0.241679	0.272266	20.7729	3.08e-05	0.00040698	STOM	17	8723126	8733376	stomatin [Source:NCBI gene;Acc:417118]
1477	ENSGALG00000012986	2852.6	-0.608838	0.104691	20.7541	3.11e-05	0.00041047	KDM5A	1	60229002	60274689	lysine (K)-specific demethylase 5A [Source:NCBI gene;Acc:418148]
2069	ENSGALG00000027540	2211.95	0.233963	0.0595195	20.7395	3.14e-05	0.00041314		28	2244999	2251014	casein kinase 1 gamma 2 [Source:NCBI gene;Acc:100857862]
3267	ENSGALG00000049516	167.468	1.37876	0.174551	20.7276	3.16e-05	0.00041525		25	3444387	3447107
2367	ENSGALG00000032501	1271.72	0.23162	0.0707025	20.7252	3.16e-05	0.00041541		22	1611516	1620097	RNA polymerase III subunit D [Source:NCBI gene;Acc:107050002]
2459	ENSGALG00000034007	2452.05	-0.554087	0.130036	20.7195	3.17e-05	0.00041624	ITGA6	7	17715353	17831994	integrin subunit alpha 6 [Source:NCBI gene;Acc:396226]
1766	ENSGALG00000016313	1567.4	-0.652038	0.146711	20.7162	3.17e-05	0.0004166	GCLC	3	88184018	88215580	glutamate-cysteine ligase catalytic subunit [Source:NCBI gene;Acc:421894]
2805	ENSGALG00000039685	825.4	0.577173	0.0908828	20.6993	3.2e-05	0.00041978	GMEB2	20	9717686	9728495	glucocorticoid modulatory element binding protein 2 [Source:NCBI gene;Acc:419264]
2749	ENSGALG00000038838	925.178	-0.399719	0.103611	20.6807	3.23e-05	0.00042334	NSMAF	2	112065704	112096272	neutral sphingomyelinase activation associated factor [Source:NCBI gene;Acc:421137]
1649	ENSGALG00000015226	704.513	-0.855865	0.0962898	20.6783	3.23e-05	0.00042349	SPIDR	2	107710840	107910331	KIAA0146 [Source:NCBI gene;Acc:421106]
3132	ENSGALG00000046455	45.1505	0.730078	0.36847	20.6726	3.24e-05	0.00042373		26	2218536	2221245
2254	ENSGALG00000030904	10873.7	-0.473792	0.155796	20.6706	3.25e-05	0.00042373	LRP1	33	4683782	4739424	LDL receptor related protein 1 [Source:NCBI gene;Acc:396170]
3511	ENSGALG00000054273	1233.93	-0.474051	0.111377	20.6712	3.25e-05	0.00042373	RASSF8	1	67533838	67569588	Ras association domain family member 8 [Source:NCBI gene;Acc:418210]
1589	ENSGALG00000014700	1200.23	-0.667599	0.137189	20.6732	3.24e-05	0.00042373	DHX29	Z	16737509	16761257	DExH-box helicase 29 [Source:NCBI gene;Acc:427136]
528	ENSGALG00000005139	12256.3	-0.526203	0.0878597	20.6323	3.31e-05	0.00043156	CLTC	19	7424483	7453824	clathrin heavy chain [Source:NCBI gene;Acc:395272]
349	ENSGALG00000003427	2130.67	-0.515364	0.0691541	20.6283	3.32e-05	0.00043207	USP3	10	4490788	4524948	ubiquitin specific peptidase 3 [Source:NCBI gene;Acc:415369]
1489	ENSGALG00000013091	2427.14	-0.684975	0.176558	20.6119	3.34e-05	0.00043491	EPS8	1	62935249	63064741	epidermal growth factor receptor pathway substrate 8 [Source:NCBI gene;Acc:418174]
2785	ENSGALG00000039316	5469.79	-0.725916	0.0967239	20.6119	3.34e-05	0.00043491	FAM120A	12	6788334	6838558	family with sequence similarity 120C [Source:NCBI gene;Acc:415983]
2002	ENSGALG00000026019	1096.43	0.170942	0.0763302	20.6044	3.36e-05	0.00043619	ASCC1	6	12181167	12208613	activating signal cointegrator 1 complex subunit 1 [Source:NCBI gene;Acc:423709]
3252	ENSGALG00000049165	25.3149	-1.16054	0.419067	20.5844	3.39e-05	0.00044021		1	148079071	148456368
2870	ENSGALG00000040758	1843.54	-0.284845	0.126392	20.551	3.45e-05	0.00044725	INSR	28	4218437	4253117	insulin receptor [Source:NCBI gene;Acc:420133]
3345	ENSGALG00000051169	1680.49	0.154924	0.103429	20.5429	3.46e-05	0.00044871		33	6482662	6484691	ubiquinol-cytochrome c reductase complex assembly factor 3 [Source:NCBI gene;Acc:100857219]
1535	ENSGALG00000013889	2197.45	-0.678887	0.102191	20.5224	3.5e-05	0.00045296	RNMT	2	96584306	96598993	RNA guanine-7 methyltransferase [Source:NCBI gene;Acc:421046]
1395	ENSGALG00000012156	278.781	0.252055	0.195406	20.4937	3.55e-05	0.00045913	DPP10	7	29190336	29372124	dipeptidyl peptidase like 10 [Source:NCBI gene;Acc:424280]
3069	ENSGALG00000043764	198.186	1.82757	0.301325	20.49	3.55e-05	0.00045959	KCNS2	2	127547149	127548766	potassium voltage-gated channel modifier subfamily S member 2 [Source:NCBI gene;Acc:430463]
969	ENSGALG00000008603	683.694	-0.708714	0.128897	20.4771	3.58e-05	0.00046219	ITPKA	5	24896103	24930838	inositol-trisphosphate 3-kinase A [Source:NCBI gene;Acc:395694]
376	ENSGALG00000003657	348.742	0.12109	0.152607	20.4742	3.58e-05	0.00046248	UNC119	19	5870573	5874427	unc-119 lipid binding chaperone [Source:NCBI gene;Acc:771690]
271	ENSGALG00000002870	1210.62	-0.673177	0.10032	20.453	3.62e-05	0.00046702	LEMD2	26	4584396	4595231	LEM domain containing 2 [Source:NCBI gene;Acc:419907]
1860	ENSGALG00000017153	7417.9	-0.179278	0.066586	20.4377	3.65e-05	0.00046986	RDX	1	180936321	180969903	radixin [Source:NCBI gene;Acc:395511]
2938	ENSGALG00000041684	526.52	-0.437129	0.108274	20.4376	3.65e-05	0.00046986	FBXO30	3	46644883	46659412	F-box protein 30 [Source:NCBI gene;Acc:421612]
[truncated: 2,335 more rows]

## Sheet: HH.St34 FissureVDorsal DESeq2
	ensembl_gene_id	baseMean	log2FoldChange	lfcSE	stat	pvalue	padj	external_gene_name	chromosome_name	start_position	end_position	description
[truncated: 2,699 more rows]

[truncated: 1 more sheets: HH.St34 FC>1 GO Terms]
